# Supplementary material for: Stage-specific protein-domain mutational profile of invasive ductal breast cancer
Source: BMC Med Genomics. 2020 Oct 22;13(Suppl 10):150. doi: 10.1186/s12920-020-00777-y (PMC7580001; doi:10.1186/s12920-020-00777-y)
Supplement: Supplementary file 4 — Additional file 4 Table S2: (Related to Table 1) The gene lists output from MutSigCV2. [file 12920_2020_777_MOESM4_ESM.xlsx]

## Sheet: MutSigCV2_Analysis
Figure S2. The gene lists output from MutSigCV2. We ran MutSigCV2 on all the samples and
six datasets obtained from removing randomly t + 8 smaples, where t=0, 10, 20, 30, 40, 50.
The list of significantly mutated genes was obtained by consensus on the 7 output lists given below.
IDBC_410 patients			IDBC_420 patients			IDBC_430 patients			IDBC_440 patients			IDBC_450 patients			IDBC_460 patients			IDBC_all 468 patients
Gene	n_nonsilent	q-value	Gene	n_nonsilent	q-value	Gene	n_nonsilent	q-value	Gene	n_nonsilent	q-value	Gene	n_nonsilent	q	Gene	n_nonsilent	q	Gene	n_nonsilent	q
KCNE4	2	0	DEDD2	2	0	GPX4	2	0	ACOT4	3	0	CLK2	3	0	DEDD2	2	0	ACOT4	3	0
KRTAP1-1	2	0	GATA3	60	0	KRTAP1-1	2	0	FRG1	7	0	GATA3	63	0	ERLIN2	4	0	GATA3	65	0
MAP2K4	21	0	KCNE4	2	0	MAGEA8	5	0	GATA3	62	0	MAP3K1	51	0	GPX4	2	0	KCNE4	2	0
MAP3K1	47	0	PTEN	24	0	PTEN	26	0	KCNE4	2	0	OR2Z1	3	0	KRTAP1-1	2	0	MAGEA8	5	0
PHLDA1	8	0	TP53	185	0	SLC10A4	2	0	MAGEA8	4	0	PTEN	24	0	MAGEA8	5	0	MAP3K1	54	0
PTEN	24	0	PIK3CA	162	5.58427e-12	MAP3K1	50	6.98034e-13	MAP2K4	22	0	PIK3CA	170	1.04705e-12	PTEN	26	0	MEF2A	9	0
TMED10	3	0	MAP3K1	48	1.04705e-11	TP53	192	1.79495e-12	MAP3K1	54	0	TP53	204	5.68399e-12	SARM1	6	0	PHLDA1	10	0
TP53	178	0	MAP2K4	20	3.06524e-10	GATA3	63	7.32936e-12	PHLDA1	10	0	MAP2K4	20	1.10673e-09	SLC25A5	2	0	PTEN	26	0
PIK3CA	160	3.95553e-12	ZNF384	19	2.7887e-07	PIK3CA	155	1.14012e-11	TMED10	3	0	RB1	18	9.7609e-07	TMED10	3	0	SARM1	6	0
GATA3	61	1.84281e-11	RUNX1	14	3.27003e-05	MAP2K4	21	1.44744e-09	TP53	202	1.04705e-12	ZNF384	19	1.15703e-06	PIK3CA	172	6.47268e-12	TP53	210	2.0941e-13
ZNF384	17	4.93048e-05	RB1	16	6.07717e-05	RB1	19	8.6195e-08	PIK3CA	166	3.04597e-12	CBFB	11	0.00017618	TP53	205	6.47268e-12	PIK3CA	178	4.75932e-12
CBFB	11	0.000154428	CBFB	11	6.7332e-05	ZNF384	17	6.84514e-06	PTEN	24	5.40976e-12	AKT1	14	0.00314622	MAP3K1	52	1.0645e-11	MAP2K4	22	3.30345e-10
NCOR1	25	0.0193602	NCOA3	22	0.00287553	NCOA3	21	8.3261e-06	RB1	18	1.89794e-07	MEF2A	9	0.00425008	GATA3	64	1.1437e-11	ZNF384	20	1.17185e-07
FRG1	7	0.0195975	AKT1	14	0.00438006	CBFB	10	0.000227326	ZNF384	17	5.71381e-06	FRG1	7	0.0254936	MAP2K4	22	2.89285e-10	RB1	19	1.91991e-07
RB1	10	0.0195975	MEF2A	9	0.00438006	RUNX1	13	0.000365237	CBFB	10	0.000587578	NBL1	8	0.0254936	ZNF384	20	1.00638e-07	CBFB	11	0.000128203
RBMX	8	0.0352662	RBMX	8	0.0129809	AKT1	13	0.0225837	MEF2A	8	0.00458486	MAP3K4	14	0.0254936	RB1	19	1.68478e-07	NBL1	8	0.00119577
MAP3K4	13	0.0502314	MAP3K4	13	0.0475716	MED15	9	0.0384518	AKT1	13	0.00593317	NCOA3	22	0.0254936	NBL1	8	0.000132586	NCOA3	23	0.00695521
MEF2A	8	0.0502314	PHLDA1	9	0.0862096	BCL6B	8	0.0384518	MED15	9	0.0189318	NCOR1	25	0.0401455	CBFB	10	0.000464935	AKT1	14	0.00827179
NBL1	7	0.0809689	PIK3R1	11	0.0895595	RBMX	7	0.0392821	MAGI1	15	0.0189318	CHD4	17	0.0748551	MEF2A	9	0.00415786	FRG1	7	0.00827179
AKT1	11	0.0893078	NBL1	7	0.0932741	NCOR2	17	0.0392821	NBL1	8	0.0189331	ZFP36L1	5	0.120124	FRG1	7	0.0041636	MAP3K4	14	0.0287184
ZFP36L1	5	0.0893078	RBM5	10	0.0932741	HIST1H3B	8	0.0434816	NCOA3	22	0.0200935	CASP8	11	0.120124	NCOA3	23	0.00556357	RBMX	8	0.0311267
NCOA3	20	0.0979899	ZFP36L1	5	0.10448	PHLDA1	10	0.0437928	RBMX	8	0.0241919	RBM5	10	0.123942	AKT1	13	0.0240001	MED15	9	0.0391779
ODF1	4	0.0996411	POLR2J	4	0.13893	FRG1	6	0.0513641	BCL6B	8	0.0394385	PIK3R1	11	0.134658	MAP3K4	14	0.0246682	BCL6B	8	0.0483225
KRTAP5-1	5	0.111405	CTSA	7	0.13893	NBL1	7	0.0557174	HIST1H3B	8	0.03948	KRTAP5-1	5	0.134658	RBMX	8	0.027497	HIST1H3B	8	0.065376
PIK3R1	10	0.135056	MED15	8	0.149072	MEF2A	7	0.0687609	NCOR2	17	0.0497729	POLR2J	4	0.134658	MED15	9	0.027497	NCOR1	25	0.115158
BCL6B	7	0.224487	ATN1	12	0.150354	MAP3K4	13	0.0698687	MAP3K4	13	0.0753616	ODF1	4	0.134658	BCL6B	8	0.0322401	PIK3R1	11	0.115158
HIST1H3B	7	0.230415	BCL6B	7	0.161303	ZFP36L1	5	0.0720488	POLR2J	4	0.0795096	RBMX	7	0.159327	HIST1H3B	8	0.0322401	RBM5	10	0.115158
CASP8	10	0.230415	GLYR1	7	0.162831	POLR2J	4	0.0772769	RBM5	10	0.0795096	MED15	8	0.171587	PHLDA1	10	0.0322401	NCOR2	17	0.115158
MED15	7	0.241176	NCOR2	16	0.162831	PIK3R1	11	0.0847174	ODF1	4	0.0887701	ATN1	12	0.188099	RBM5	10	0.0587242	ZFP36L1	5	0.115158
CDKN1B	4	0.241176	TBX3	9	0.162831	CASP8	11	0.130783	KRTAP5-1	5	0.0963657	GLYR1	7	0.208998	NCOR2	17	0.0790143	POLR2J	4	0.120044
MAGI1	13	0.278415	HIST1H3B	7	0.217151	ATN1	12	0.133715	ZFP36L1	5	0.0963657	DENND4B	12	0.229595	NCOR1	25	0.0939942	KRTAP5-1	5	0.120044
GPS2	4	0.281112	CASP8	10	0.239818	AFF2	14	0.191791	ATN1	12	0.179416	BCL6B	7	0.256001	CASP8	11	0.0939942	ODF1	4	0.128458
CTSA	6	0.348799	FOXA1	9	0.352006	GPS2	4	0.203004	GLYR1	6	0.217143	POM121	10	0.273186	PIK3R1	11	0.0939942	CASP8	11	0.132374
BAX	5	0.348799	RALY	6	0.352006	MAPRE3	4	0.245894	AFF2	14	0.263256	MAPRE3	4	0.290851	ZFP36L1	5	0.105675	CTSA	7	0.157754
AFF2	13	0.383178	GPS2	4	0.371851	SLC35B2	7	0.298002	CDKN1B	4	0.317594	FOXA1	10	0.315324	KRTAP5-1	5	0.105959	GLYR1	7	0.180148
POLR2J	3	0.391247	DENND4B	12	0.377827	DENND4B	12	0.305043	MAPRE3	4	0.319657	RALY	6	0.315324	POLR2J	4	0.106787	ATN1	12	0.19377
POM121	10	0.395789	GPRIN2	6	0.427017	ZNF687	11	0.305043	GRIA3	11	0.319657	NCOR2	16	0.323737	ATN1	12	0.110163	DENND4B	13	0.224732
NCOR2	15	0.421734	CTCF	10	0.427017	CTCF	11	0.31071	DENND4B	12	0.342778	CDKN1B	4	0.332465	ODF1	4	0.110281	GRIA3	12	0.271653
MAML3	9	0.421734	PAGE1	4	0.452618	GPRIN2	6	0.477106	POM121	10	0.410323	GPS2	4	0.347513	CTSA	7	0.137358	AFF2	14	0.286432
RALY	5	0.513279	RPL22	3	0.476512	BAX	5	0.514313	GPRIN2	6	0.410323	ZNF687	12	0.378052	GLYR1	7	0.158947	MAPRE3	4	0.286432
CTCF	10	0.601438	BAX	5	0.476512	RPGR	11	0.548552	DCTD	6	0.422859	CTCF	10	0.407905	DENND4B	13	0.201171	CTCF	11	0.286432
UBXN11	7	0.690751	GRIA3	11	0.501325	UBXN11	7	0.602839	BAX	5	0.422859	HIST1H3B	6	0.413363	MAPRE3	4	0.22393	CDKN1B	4	0.303147
GLYR1	6	0.763952	NCOR1	23	0.55451	RPL22	3	0.603201	FOXA1	9	0.454271	GPRIN2	6	0.471861	AFF2	14	0.262678	GPS2	4	0.315783
ASXL2	10	0.798342	OR6C76	7	0.55451	CTSA	6	0.645689	SLC35B2	7	0.473184	SLC35B2	7	0.471861	GPS2	4	0.262678	RALY	6	0.324273
SPTA1	20	0.798342	FRG1	4	0.595415	KRTAP5-1	4	0.71493	PAGE1	4	0.473184	RPL22	3	0.484461	CDKN1B	4	0.27793	ZNF687	12	0.326458
ATN1	9	0.898648	ZNF587	8	0.862395	OR6C76	7	0.71493	RPGR	11	0.486348	PHLDA1	8	0.484461	RALY	6	0.304512	FOXA1	10	0.326458
RPGR	10	0.920796	C9orf43	7	0.865585	HS6ST1	9	0.797002	NCOR1	23	0.514796	PAGE1	4	0.50153	ZNF687	12	0.31203	POM121	10	0.331819
TICAM1	5	0.941219	AFF2	13	0.895687	GRIA3	10	0.823102	CTCF	10	0.538972	RPGR	10	0.559274	FOXA1	10	0.31203	SLC35B2	7	0.430657
TAF1B	5	0.955125	HIST1H2BC	5	0.960046	ZNF587	8	0.834448	ASXL2	11	0.556266	CTSA	6	0.559274	POM121	10	0.317239	RPGR	11	0.450958
			WNT7A	5	0.969151	ASXL2	10	0.843244	CTSA	6	0.559795	GRIA3	11	0.563445	SLC35B2	7	0.328389	BAX	5	0.467325
						WNT7A	5	0.990372	CASP8	9	0.608911	OR6C76	7	0.625054	RPGR	11	0.334181	GPRIN2	6	0.46898
									WNT7A	5	0.673202	MBD6	8	0.636241	BAX	5	0.380984	RPL22	3	0.490528
									ZNF268	4	0.703578	ASXL2	11	0.642049	RPL22	3	0.426657	PAGE1	4	0.498463
									PCDH12	9	0.746012	TAF1B	6	0.644581	MAML3	9	0.426657	MAML3	9	0.565691
									OR6C76	7	0.768892	C9orf43	7	0.644581	PAGE1	4	0.470303	ASXL2	11	0.607127
									SPTA1	21	0.787763	UBXN11	7	0.789637	GRIA3	11	0.484541	DCTD	6	0.619955
									UBXN11	7	0.787763	WNT7A	5	0.880355	DCTD	6	0.484541	SPTA1	22	0.702173
									TICAM1	5	0.815688	ZNF268	4	0.93718	SPTA1	22	0.694857	TAF1B	6	0.702173
									MYCT1	3	0.874641	PABPC3	7	0.93718	TAF1B	6	0.694857	C9orf43	7	0.702173
									CDH1	7	0.874641				C9orf43	7	0.694857	UBXN11	7	0.727423
									ZNF717	6	0.874641				UBXN11	7	0.71688	OR6C76	7	0.739051
									PABPC3	7	0.883601				OR6C76	7	0.758692	WNT7A	5	0.801301
									HS6ST1	9	0.886919				WNT7A	5	0.792597	ZNF268	4	0.946423
									C20orf112	6	0.914679				CTCF	10	0.892792	MBD6	8	0.946423
									C9orf43	6	0.978385				MBD6	8	0.903481
															TLR8	7	0.903481
															ZNF268	4	0.903481
															GPRIN2	5	0.917464
															HIST1H2BC	5	0.982878
															CD300LG	4	0.982878
															MTO1	7	0.983079
															HS6ST1	9	0.983079
															PABPC3	7	0.983079
															PCDH12	9	0.983079
															MYCT1	3	0.983079
