# Supplementary material for: Stage-specific protein-domain mutational profile of invasive ductal breast cancer
Source: BMC Med Genomics. 2020 Oct 22;13(Suppl 10):150. doi: 10.1186/s12920-020-00777-y (PMC7580001; doi:10.1186/s12920-020-00777-y)
Supplement: Supplementary file 5 — Additional file 5 Table S3: (Related to Fig. 2) The 1,217 domains that mutated in IDBC. [file 12920_2020_777_MOESM5_ESM.xlsx]

## Sheet: Domain_mutation
Figure S3. 1217 domains mutated in 468 patients with IDBC
#(domain_mutations): The total number of non-silent mutations occuring in the region ecnoding this domain in all the genes across all the samples for a domain.
#(genes): the number of genes that contained at least one non-silent mutation in the domain.
Entropy: computed using a formula in supplementary document.
Sample_size: the number of smaples that contained at least one non-silent mutaiton in the domain.
P-value: the value computed based on Poisson-Binomial distribution (see Section 2.2 in supplementary document).
Adjusted p-value: Benjamini-Hochberg adjusted P value
22 protein domains (red) are reported based both adjusted P-value and Entropy
Pfam_accession	Pfam_name	#(domain_mutations)	#(genes)	Entropy	Sample_size	P-value	Adjusted p-value
PF06758	DUF1220	23	7	0.778506	23	0	0
PF07679	I-set	165	45	0.719278	115	6.66e-16	8.0919e-13
PF13927	Ig_3	63	38	0.958184	49	6.66e-16	8.0919e-13
PF00168	C2	62	40	0.96159	54	8.88e-16	1.07714e-12
PF00169	PH	68	41	0.906856	55	8.88e-16	1.07714e-12
PF00431	CUB	58	19	0.855964	46	1.11e-15	1.34532e-12
PF00435	Spectrin	86	16	0.937587	68	2e-15	2.422e-12
PF00595	PDZ	70	35	0.871569	53	2.22e-15	2.6862e-12
PF00041	fn3	184	51	0.739018	129	2.89e-15	3.49401e-12
PF00046	Homeobox	49	43	0.983918	44	3.44e-15	4.15552e-12
PF07645	EGF_CA	21	13	0.900459	20	3.55e-15	4.28485e-12
PF00069	Pkinase	347	186	0.950537	200	6e-15	7.236e-12
PF07686	V-set	92	82	0.990627	73	2.34e-13	2.8197e-10
PF00017	SH2	40	31	0.975776	35	4.87e-13	5.86348e-10
PF00630	Filamin	28	5	0.804187	26	9.24e-12	1.11157e-08
PF00076	RRM_1	52	40	0.974444	40	1.9e-11	2.2838e-08
PF00018	SH3_1	21	20	0.994251	20	4.57e-11	5.48857e-08
PF02210	Laminin_G_2	34	16	0.926134	32	3.08e-09	3.696e-06
PF14604	SH3_9	15	15	1	15	4.38e-09	5.25162e-06
PF00053	Laminin_EGF	11	7	0.924324	10	5.58e-09	6.68484e-06
PF00010	HLH	20	18	0.98849	20	1.89e-08	2.26233e-05
PF13895	Ig_2	35	26	0.955293	30	3.21e-08	3.83916e-05
PF00013	KH_1	18	10	0.893875	17	5.17e-08	6.17815e-05
PF07714	Pkinase_Tyr	115	67	0.956624	82	5.49e-08	6.55506e-05
PF00530	SRCR	21	7	0.78475	19	8.85e-08	0.00010558
PF00307	CH	35	26	0.959881	30	1.02e-07	0.000121584
PF02023	SCAN	20	15	0.978253	17	1.39e-07	0.000165549
PF00651	BTB	31	26	0.980177	28	2.26e-07	0.00026894
PF14670	FXa_inhibition	10	9	0.984859	10	2.3e-07	0.00027347
PF00092	VWA	38	16	0.902241	35	4.57e-07	0.000542916
PF00105	zf-C4	15	11	0.960629	15	6.23e-07	0.000739501
PF08266	Cadherin_2	21	17	0.981383	21	6.26e-07	0.000742436
PF07648	Kazal_2	10	6	0.917209	10	8.28e-07	0.00098118
PF00620	RhoGAP	37	28	0.966958	33	9.32e-07	0.00110349
PF00027	cNMP_binding	19	12	0.95003	18	1.21e-06	0.00143022
PF00059	Lectin_C	27	21	0.98136	27	1.21e-06	0.00143022
PF01477	PLAT	15	7	0.830007	15	1.42e-06	0.00167702
PF00005	ABC_tran	39	28	0.982099	36	1.49e-06	0.0017582
PF00412	LIM	16	14	0.984936	15	1.73e-06	0.00203967
PF00628	PHD	11	4	0.638807	11	1.9e-06	0.0022382
PF00439	Bromodomain	16	13	0.979613	15	2.2e-06	0.0025894
PF00907	T-box	18	8	0.834419	16	2.28e-06	0.00268128
PF00787	PX	18	13	0.946714	17	2.49e-06	0.00292575
PF00621	RhoGEF	46	33	0.967816	36	2.5e-06	0.002935
PF00211	Guanylate_cyc	21	11	0.946053	19	4.46e-06	0.00523158
PF07707	BACK	18	14	0.967481	16	5.13e-06	0.00601236
PF00054	Laminin_G_1	19	11	0.931106	18	5.53e-06	0.00647563
PF00626	Gelsolin	13	7	0.913831	13	6.27e-06	0.0073359
PF13499	EF-hand_7	19	15	0.96935	19	1.29e-05	0.0150801
PF00085	Thioredoxin	12	10	0.978838	10	1.68e-05	0.0196224
PF00270	DEAD	36	25	0.977172	28	1.92e-05	0.0224064
PF00102	Y_phosphatase	41	23	0.94516	37	2.11e-05	0.0246026
PF01067	Calpain_III	11	8	0.94845	9	2.23e-05	0.0259795
PF01363	FYVE	10	7	0.942681	9	2.28e-05	0.0265392
PF00505	HMG_box	11	10	0.98666	10	2.66e-05	0.0309358
PF13639	zf-RING_2	5	4	0.960964	5	2.72e-05	0.0316064
PF00373	FERM_M	25	19	0.980209	21	3.15e-05	0.0365715	cutoff
PF07653	SH3_2	9	9	1	8	5.21e-05	0.060436
PF00801	PKD	5	2	0.970951	5	5.63e-05	0.0652517
PF00632	HECT	46	23	0.933122	39	5.92e-05	0.0685536
PF00051	Kringle	12	6	0.911189	12	5.98e-05	0.0691886
PF00004	AAA	27	23	0.985637	23	6.26e-05	0.0723656
PF00249	Myb_DNA-binding	7	2	0.985228	7	8.78e-05	0.101409
PF00178	Ets	14	7	0.859813	12	9.03e-05	0.104206
PF00250	Forkhead	13	9	0.973227	12	9.09e-05	0.104808
PF00531	Death	12	8	0.91721	10	0.000115	0.13248
PF16454	PI3K_P85_iSH2	10	2	0.721928	10	0.000125	0.143875
PF01485	IBR	5	3	0.96023	5	0.000142	0.1633
PF01471	PG_binding_1	6	3	0.78969	6	0.000164	0.188436
PF00619	CARD	11	9	0.976615	11	0.000174	0.199752
PF02820	MBT	11	6	0.960058	10	0.00025	0.28675
PF00014	Kunitz_BPTI	8	5	0.969022	8	0.000259	0.296814
PF00788	RA	8	5	0.969022	8	0.000262	0.29999
PF00320	GATA	22	5	0.451209	22	0.000289	0.330616
PF13589	HATPase_c_3	8	3	0.946395	8	0.000311	0.355473
PF00569	ZZ	8	5	0.928383	8	0.00032	0.36544
PF03045	DAN	10	3	0.581672	10	0.00037	0.42217
PF02770	Acyl-CoA_dh_M	11	10	0.98666	11	0.000459	0.52326
PF01369	Sec7	11	6	0.91627	11	0.000475	0.541025
PF09379	FERM_N	7	6	0.975504	7	0.000512	0.582656
PF00130	C1_1	10	8	0.973976	10	0.000531	0.603747
PF16512	RhoGAP-FF1	5	1	0	5	0.000577	0.655472
PF01833	TIG	10	5	0.844541	9	0.000579	0.657165
PF08205	C2-set_2	9	7	0.970836	9	0.000583	0.661122
PF00019	TGF_beta	11	9	0.976615	11	0.000665	0.753445
PF01412	ArfGap	9	8	0.982568	9	0.00068	0.76976
PF08669	GCV_T_C	4	3	0.946395	4	0.000741	0.838071
PF08725	Integrin_b_cyt	5	3	0.96023	5	0.000773	0.87349
PF00030	Crystall	9	6	0.935945	9	0.000785	0.886265
PF00615	RGS	25	15	0.963389	24	0.000794	0.895632
PF00567	TUDOR	10	7	0.942681	10	0.000796	0.897092
PF13193	AMP-binding_C	8	6	0.930628	7	0.000846	0.952596
PF05902	4_1_CTD	7	3	0.869916	7	0.000902	1
PF00386	C1q	14	12	0.982337	13	0.000968	1
PF00629	MAM	15	8	0.97441	11	0.00098	1
PF10613	Lig_chan-Glu_bd	14	8	0.947457	14	0.000986	1
PF13637	Ank_4	6	6	1	6	0.00102	1
PF13920	zf-C3HC4_3	6	6	1	6	0.00103	1
PF00240	ubiquitin	7	2	0.863121	7	0.00114	1
PF13857	Ank_5	5	5	1	5	0.00121	1
PF01826	TIL	5	3	0.864974	5	0.00135	1
PF00640	PID	14	10	0.974111	13	0.00139	1
PF00104	Hormone_recep	27	20	0.980203	26	0.0014	1
PF12662	cEGF	3	3	1	3	0.0014	1
PF07525	SOCS_box	3	3	1	3	0.00148	1
PF00643	zf-B_box	3	2	0.918296	3	0.00149	1
PF00536	SAM_1	7	7	1	7	0.0017	1
PF04408	HA2	6	5	0.969724	6	0.00181	1
PF00610	DEP	7	4	0.975106	7	0.00189	1
PF00413	Peptidase_M10	10	9	0.984859	9	0.00192	1
PF00226	DnaJ	7	7	1	6	0.00201	1
PF12872	OST-HTH	3	1	0	3	0.00203	1
PF07717	OB_NTP_bind	5	4	0.960964	5	0.00209	1
PF12714	TILa	5	3	0.864974	5	0.00222	1
PF00035	dsrm	6	5	0.969724	6	0.00242	1
PF16746	BAR_3	11	6	0.986606	11	0.00254	1
PF16179	RHD_dimer	7	6	0.975504	7	0.00271	1
PF07654	C1-set	29	21	0.958779	25	0.00298	1
PF01424	R3H	4	3	0.946395	4	0.00323	1
PF00870	P53	172	2	0.051539	168	0.00326	1
PF00754	F5_F8_type_C	14	10	0.957879	13	0.00341	1
PF08788	NHR2	4	2	0.811278	3	0.00354	1
PF03160	Calx-beta	6	5	0.969724	5	0.00356	1
PF00134	Cyclin_N	14	7	0.908159	11	0.00357	1
PF00605	IRF	4	3	0.946395	4	0.00358	1
PF07546	EMI	4	4	1	4	0.00359	1
PF13833	EF-hand_8	5	4	0.960964	5	0.00387	1
PF12937	F-box-like	4	4	1	4	0.00404	1
PF13768	VWA_3	9	4	0.918296	9	0.00414	1
PF05729	NACHT	16	11	0.961956	16	0.00415	1
PF00641	zf-RanBP	3	3	1	3	0.00422	1
PF02214	BTB_2	13	13	1	13	0.0047	1
PF10421	OAS1_C	4	3	0.946395	4	0.00475	1
PF00702	Hydrolase	12	7	0.957742	12	0.00481	1
PF14575	EphA2_TM	5	4	0.960964	5	0.00497	1
PF00086	Thyroglobulin_1	5	4	0.960964	5	0.00515	1
PF00646	F-box	2	2	1	2	0.00528	1
PF02893	GRAM	5	5	1	5	0.00543	1
PF16417	CNOT1_TTP_bind	4	1	0	4	0.00545	1
PF00047	ig	9	6	0.968393	8	0.00565	1
PF02771	Acyl-CoA_dh_N	7	5	0.962961	7	0.00568	1
PF10433	MMS1_N	12	3	0.873479	11	0.00583	1
PF00364	Biotin_lipoyl	5	3	0.96023	4	0.006	1
PF00313	CSD	3	2	0.918296	3	0.00613	1
PF13923	zf-C3HC4_2	3	2	0.918296	3	0.00626	1
PF08030	NAD_binding_6	5	4	0.960964	5	0.00719	1
PF03446	NAD_binding_2	6	1	0	6	0.00721	1
PF00091	Tubulin	13	8	0.906432	12	0.00735	1
PF00855	PWWP	5	4	0.960964	5	0.00744	1
PF08742	C8	5	4	0.960964	5	0.00766	1
PF00089	Trypsin	68	54	0.9792	49	0.00807	1
PF00385	Chromo	5	5	1	5	0.00875	1
PF09110	HAND	3	2	0.918296	3	0.00875	1
PF02373	JmjC	9	7	0.940958	7	0.00938	1
PF08763	Ca_chan_IQ	5	3	0.864974	5	0.00973	1
PF08766	DEK_C	2	2	1	2	0.00983	1
PF00040	fn2	2	2	1	2	0.0101	1
PF00653	BIR	2	2	1	2	0.0101	1
PF10456	BAR_3_WASP_bdg	4	3	0.946395	4	0.0101	1
PF02786	CPSase_L_D2	11	6	0.93351	11	0.0102	1
PF00808	CBFD_NFYB_HMF	4	3	0.946395	3	0.0103	1
PF07533	BRK	3	3	1	3	0.0103	1
PF06268	Fascin	3	3	1	3	0.0108	1
PF00339	Arrestin_N	5	2	0.970951	4	0.0113	1
PF00581	Rhodanese	7	6	0.975504	7	0.0116	1
PF09258	Glyco_transf_64	5	2	0.970951	5	0.0118	1
PF06367	Drf_FH3	7	4	0.921185	5	0.0119	1
PF08033	Sec23_BS	5	3	0.864974	5	0.0119	1
PF12777	MT	21	13	0.955339	19	0.0119	1
PF13832	zf-HC5HC2H_2	7	5	0.916516	7	0.0125	1
PF00246	Peptidase_M14	20	13	0.968583	20	0.0126	1
PF00650	CRAL_TRIO	8	6	0.967132	8	0.0126	1
PF02752	Arrestin_C	5	3	0.96023	5	0.0131	1
PF09596	MamL-1	2	1	0	2	0.0136	1
PF06470	SMC_hinge	5	4	0.960964	5	0.0137	1
PF00403	HMA	3	2	0.918296	3	0.0146	1
PF05406	WGR	3	2	0.918296	3	0.0146	1
PF00293	NUDIX	9	6	0.935945	9	0.0147	1
PF00618	RasGEF_N	5	4	0.960964	5	0.0147	1
PF12781	AAA_9	13	10	0.957526	12	0.0147	1
PF00071	Ras	56	43	0.975602	46	0.015	1
PF16487	ArgoMid	5	4	0.960964	5	0.0152	1
PF04382	SAB	3	1	0	3	0.0153	1
PF00782	DSPc	9	8	0.982568	9	0.0157	1
PF02891	zf-MIZ	3	3	1	3	0.0158	1
PF04089	BRICHOS	4	3	0.946395	4	0.0162	1
PF00254	FKBP_C	7	5	0.962961	5	0.0164	1
PF16646	AXIN1_TNKS_BD	2	1	0	2	0.0164	1
PF02148	zf-UBP	5	5	1	5	0.0168	1
PF02758	PYRIN	5	4	0.960964	5	0.0173	1
PF07647	SAM_2	5	4	0.960964	4	0.0173	1
PF00932	LTD	3	2	0.918296	3	0.0175	1
PF05383	La	3	2	0.918296	3	0.0178	1
PF16644	NEXCaM_BD	2	1	0	2	0.018	1
PF01413	C4	5	4	0.960964	5	0.0182	1
PF09494	Slx4	2	1	0	2	0.0183	1
PF00564	PB1	2	2	1	2	0.0186	1
PF01429	MBD	2	1	0	2	0.0186	1
PF09380	FERM_C	5	5	1	5	0.0186	1
PF00789	UBX	2	2	1	2	0.0191	1
PF10569	Thiol-ester_cl	2	2	1	2	0.0193	1
PF02913	FAD-oxidase_C	3	2	0.918296	3	0.0199	1
PF14843	GF_recep_IV	8	5	0.928383	8	0.0199	1
PF00625	Guanylate_kin	10	9	0.984859	9	0.0204	1
PF14598	PAS_11	3	2	0.918296	3	0.0209	1
PF13896	Glyco_transf_49	2	2	1	2	0.0216	1
PF08774	VRR_NUC	3	1	0	3	0.0217	1
PF00233	PDEase_I	21	12	0.966058	21	0.0218	1
PF09405	Btz	2	1	0	2	0.0223	1
PF08953	DUF1899	3	3	1	3	0.0224	1
PF14844	PH_BEACH	5	4	0.960964	5	0.0224	1
PF12144	Med12-PQL	5	2	0.721928	5	0.0225	1
PF00008	EGF	1	1	0	1	0.0226	1
PF09128	RGS-like	5	3	0.864974	5	0.0227	1
PF07529	HSA	2	1	0	2	0.0229	1
PF07502	MANEC	3	2	0.918296	3	0.0231	1
PF00273	Serum_albumin	4	3	0.946395	4	0.0241	1
PF00652	Ricin_B_lectin	7	5	0.916516	7	0.0241	1
PF03372	Exo_endo_phos	17	12	0.963698	15	0.0244	1
PF03456	uDENN	5	5	1	5	0.0246	1
PF12836	HHH_3	3	3	1	3	0.0249	1
PF00112	Peptidase_C1	10	4	0.785475	9	0.0252	1
PF01417	ENTH	3	2	0.918296	3	0.0253	1
PF06371	Drf_GBD	6	4	0.959148	6	0.0258	1
PF02898	NO_synthase	7	3	0.914101	7	0.0259	1
PF08005	PHR	3	3	1	3	0.026	1
PF13087	AAA_12	10	5	0.881353	10	0.0261	1
PF02887	PK_C	4	2	1	4	0.0263	1
PF00969	MHC_II_beta	11	2	0.684038	8	0.0266	1
PF02319	E2F_TDP	3	2	0.918296	3	0.0274	1
PF00157	Pou	3	2	0.918296	3	0.0296	1
PF13091	PLDc_2	4	3	0.946395	4	0.0299	1
PF13679	Methyltransf_32	4	3	0.946395	4	0.0315	1
PF00927	Transglut_C	5	4	0.960964	5	0.0317	1
PF02494	HYR	2	2	1	2	0.0319	1
PF13716	CRAL_TRIO_2	5	5	1	5	0.0323	1
PF00731	AIRC	3	1	0	2	0.0326	1
PF01030	Recep_L_domain	11	7	0.94877	11	0.0331	1
PF10523	BEN	2	1	0	2	0.0335	1
PF00021	UPAR_LY6	4	3	0.946395	4	0.0349	1
PF05731	TROVE	8	2	0.954434	8	0.0351	1
PF03143	GTP_EFTU_D3	4	3	0.946395	4	0.036	1
PF09469	Cobl	2	1	0	2	0.0361	1
PF12780	AAA_8	10	8	0.973976	10	0.0361	1
PF07992	Pyr_redox_2	6	4	0.896241	6	0.0362	1
PF00147	Fibrinogen_C	16	9	0.931511	15	0.0367	1
PF08022	FAD_binding_8	3	3	1	3	0.0367	1
PF12347	HJURP_C	2	1	0	2	0.0368	1
PF03623	Focal_AT	3	1	0	3	0.0372	1
PF02008	zf-CXXC	2	2	1	2	0.0374	1
PF08726	EFhand_Ca_insen	6	4	0.896241	6	0.0375	1
PF09354	HNF_C	4	1	0	4	0.0379	1
PF13695	zf-3CxxC	2	1	0	2	0.0383	1
PF00024	PAN_1	3	3	1	3	0.0384	1
PF01852	START	11	6	0.91627	10	0.0391	1
PF14716	HHH_8	2	2	1	2	0.0391	1
PF08159	NUC153	1	1	0	1	0.0392	1
PF08926	DUF1908	7	3	0.724834	6	0.0392	1
PF05790	C2-set	4	1	0	4	0.0394	1
PF02965	Met_synt_B12	4	1	0	2	0.0395	1
PF16453	IQ_SEC7_PH	3	2	0.918296	3	0.0405	1
PF15410	PH_9	3	2	0.918296	2	0.0409	1
PF02209	VHP	2	2	1	2	0.041	1
PF15227	zf-C3HC4_4	2	2	1	2	0.0417	1
PF09162	Tap-RNA_bind	3	2	0.918296	3	0.0419	1
PF05240	APOBEC_C	3	2	0.918296	3	0.0427	1
PF00193	Xlink	3	2	0.918296	3	0.0432	1
PF10541	KASH	2	2	1	2	0.0436	1
PF00382	TFIIB	2	1	0	2	0.0446	1
PF13872	AAA_34	4	2	0.811278	4	0.0446	1
PF13426	PAS_9	4	4	1	4	0.0448	1
PF01575	MaoC_dehydratas	4	1	0	4	0.0468	1
PF00200	Disintegrin	2	2	1	2	0.0486	1
PF01138	RNase_PH	5	3	0.96023	5	0.0489	1
PF00441	Acyl-CoA_dh_1	5	4	0.960964	5	0.0499	1
PF00685	Sulfotransfer_1	26	17	0.959282	22	0.0499	1
PF02518	HATPase_c	3	3	1	3	0.0509	1
PF10540	Membr_traf_MHD	2	1	0	2	0.051	1
PF07677	A2M_recep	3	3	1	3	0.0522	1
PF08447	PAS_3	5	5	1	5	0.0535	1
PF03909	BSD	3	1	0	3	0.0537	1
PF00300	His_Phos_1	6	4	0.896241	5	0.0542	1
PF10557	Cullin_Nedd8	2	2	1	2	0.0544	1
PF04983	RNA_pol_Rpb1_3	3	2	0.918296	3	0.0546	1
PF07701	HNOBA	4	2	1	4	0.0547	1
PF10600	PDZ_assoc	2	1	0	2	0.0548	1
PF10263	SprT-like	4	2	0.811278	4	0.0553	1
PF02149	KA1	1	1	0	1	0.0559	1
PF00694	Aconitase_C	3	2	0.918296	3	0.0561	1
PF14443	DBC1	5	2	0.970951	5	0.0561	1
PF08214	HAT_KAT11	6	2	1	5	0.0564	1
PF01426	BAH	6	4	0.896241	6	0.0571	1
PF00082	Peptidase_S8	9	7	0.970836	8	0.0576	1
PF10591	SPARC_Ca_bdg	4	3	0.946395	4	0.058	1
PF00106	adh_short	21	17	0.981383	19	0.0586	1
PF01064	Activin_recp	2	2	1	2	0.0593	1
PF04685	DUF608	3	1	0	3	0.0615	1
PF16207	RAWUL	2	2	1	2	0.0625	1
PF08815	Nuc_rec_co-act	1	1	0	1	0.0632	1
PF05172	Nup35_RRM	2	1	0	2	0.0633	1
PF03172	Sp100	2	2	1	2	0.0638	1
PF00229	TNF	4	4	1	4	0.0639	1
PF12706	Lactamase_B_2	4	2	0.811278	3	0.0644	1
PF08059	SEP	2	2	1	2	0.0647	1
PF09030	Creb_binding	3	2	0.918296	3	0.0663	1
PF08703	PLC-beta_C	2	2	1	2	0.0664	1
PF03165	MH1	4	4	1	4	0.0665	1
PF16482	Staufen_C	2	1	0	2	0.0665	1
PF02257	RFX_DNA_binding	5	4	0.960964	5	0.0666	1
PF00317	Ribonuc_red_lgN	2	1	0	2	0.0669	1
PF09409	PUB	1	1	0	1	0.0672	1
PF03810	IBN_N	1	1	0	1	0.069	1
PF16470	S8_pro-domain	2	2	1	2	0.0698	1
PF07448	Spp-24	2	1	0	2	0.0704	1
PF01740	STAS	4	4	1	4	0.0705	1
PF13086	AAA_11	8	5	0.928383	8	0.0705	1
PF04266	ASCH	2	1	0	2	0.0715	1
PF02984	Cyclin_C	7	6	0.975504	6	0.073	1
PF00989	PAS	3	3	1	3	0.0732	1
PF01400	Astacin	3	3	1	3	0.0732	1
PF00733	Asn_synthase	2	1	0	2	0.0734	1
PF00225	Kinesin	44	28	0.9507	34	0.0737	1
PF10534	CRIC_ras_sig	3	3	1	3	0.0745	1
PF00149	Metallophos	22	12	0.920483	21	0.0751	1
PF00868	Transglut_N	2	1	0	2	0.0753	1
PF00458	WHEP-TRS	2	1	0	2	0.0762	1
PF02174	IRS	5	5	1	5	0.0777	1
PF01315	Ald_Xan_dh_C	2	1	0	2	0.0778	1
PF04433	SWIRM	1	1	0	1	0.0778	1
PF00066	Notch	1	1	0	1	0.079	1
PF02787	CPSase_L_D3	2	1	0	2	0.079	1
PF10525	Engrail_1_C_sig	1	1	0	1	0.0791	1
PF01630	Glyco_hydro_56	7	4	0.975106	7	0.0794	1
PF13919	ASXH	5	3	0.96023	5	0.0795	1
PF13921	Myb_DNA-bind_6	2	2	1	2	0.08	1
PF04567	RNA_pol_Rpb2_5	1	1	0	1	0.0801	1
PF16921	Tex_YqgF	2	1	0	2	0.0807	1
PF01302	CAP_GLY	2	2	1	2	0.0813	1
PF01393	Chromo_shadow	2	2	1	2	0.0814	1
PF07687	M20_dimer	6	2	0.918296	6	0.0825	1
PF02879	PGM_PMM_II	3	2	0.918296	3	0.0847	1
PF16566	CREPT	2	2	1	2	0.0847	1
PF05386	TEP1_N	1	1	0	1	0.085	1
PF01266	DAO	12	8	0.951796	12	0.0856	1
PF03473	MOSC	3	2	0.918296	3	0.086	1
PF09127	Leuk-A4-hydro_C	2	1	0	2	0.0883	1
PF00009	GTP_EFTU	10	8	0.973976	10	0.0892	1
PF00241	Cofilin_ADF	5	4	0.960964	4	0.0896	1
PF00970	FAD_binding_6	4	3	0.946395	4	0.0901	1
PF17123	zf-RING_11	1	1	0	1	0.0901	1
PF08148	DSHCT	2	1	0	2	0.0905	1
PF11916	Vac14_Fig4_bd	2	1	0	2	0.0906	1
PF08824	Serine_rich	2	1	0	2	0.0908	1
PF08513	LisH	1	1	0	1	0.0914	1
PF07303	Occludin_ELL	4	4	1	4	0.0916	1
PF00568	WH1	6	5	0.969724	6	0.0922	1
PF11232	Med25	5	2	0.970951	5	0.0924	1
PF08241	Methyltransf_11	3	3	1	3	0.0931	1
PF16188	Peptidase_M24_C	1	1	0	1	0.0946	1
PF00757	Furin-like	7	4	0.921185	6	0.0952	1
PF05179	CDC73_C	2	1	0	2	0.0954	1
PF00048	IL8	6	6	1	6	0.0956	1
PF08781	DP	2	1	0	2	0.0957	1
PF01149	Fapy_DNA_glyco	3	1	0	3	0.0958	1
PF02197	RIIa	1	1	0	1	0.0997	1
PF00248	Aldo_ket_red	15	11	0.975177	14	0.1	1
PF07500	TFIIS_M	3	3	1	3	0.102	1
PF10493	Rod_C	3	1	0	3	0.102	1
PF06701	MIB_HERC2	1	1	0	1	0.103	1
PF15409	PH_8	1	1	0	1	0.103	1
PF00773	RNB	6	4	0.896241	6	0.104	1
PF14921	APCDDC	3	2	0.918296	3	0.104	1
PF01388	ARID	2	2	1	2	0.107	1
PF09141	Talin_middle	2	1	0	2	0.108	1
PF04811	Sec23_trunk	6	4	0.959148	5	0.11	1
PF13901	zf-RING_9	3	3	1	3	0.111	1
PF07744	SPOC	4	3	0.946395	4	0.112	1
PF00067	p450	83	40	0.949329	65	0.113	1
PF00690	Cation_ATPase_N	3	3	1	2	0.113	1
PF02892	zf-BED	2	2	1	2	0.113	1
PF07527	Hairy_orange	1	1	0	1	0.113	1
PF00039	fn1	1	1	0	1	0.114	1
PF01421	Reprolysin	12	12	1	12	0.114	1
PF12346	HJURP_mid	2	1	0	2	0.114	1
PF00594	Gla	1	1	0	1	0.115	1
PF08557	Lipid_DES	1	1	0	1	0.115	1
PF16114	Citrate_bind	2	1	0	1	0.115	1
PF04566	RNA_pol_Rpb2_4	1	1	0	1	0.116	1
PF08674	AChE_tetra	1	1	0	1	0.116	1
PF12931	Sec16_C	3	2	0.918296	3	0.116	1
PF13873	Myb_DNA-bind_5	3	2	0.918296	2	0.116	1
PF03221	HTH_Tnp_Tc5	1	1	0	1	0.117	1
PF03462	PCRF	2	2	1	2	0.117	1
PF12203	HDAC4_Gln	2	2	1	2	0.117	1
PF10583	Involucrin_N	1	1	0	1	0.118	1
PF14821	Thr_synth_N	2	2	1	2	0.118	1
PF09011	HMG_box_2	2	2	1	2	0.119	1
PF13522	GATase_6	2	2	1	2	0.119	1
PF13910	DUF4209	1	1	0	1	0.119	1
PF02773	S-AdoMet_synt_C	2	1	0	2	0.12	1
PF12874	zf-met	1	1	0	1	0.12	1
PF14554	VEGF_C	1	1	0	1	0.121	1
PF08337	Plexin_cytopl	22	8	0.974743	18	0.122	1
PF13882	Bravo_FIGEY	2	2	1	2	0.122	1
PF00258	Flavodoxin_1	4	3	0.946395	4	0.123	1
PF01088	Peptidase_C12	7	3	0.869916	7	0.123	1
PF01023	S_100	4	4	1	4	0.124	1
PF09066	B2-adapt-app_C	2	2	1	2	0.124	1
PF02852	Pyr_redox_dim	3	3	1	3	0.125	1
PF02882	THF_DHG_CYH_C	3	2	0.918296	3	0.125	1
PF03441	FAD_binding_7	3	2	0.918296	3	0.125	1
PF09247	TBP-binding	1	1	0	1	0.125	1
PF14792	DNA_pol_B_palm	2	2	1	2	0.125	1
PF05485	THAP	3	3	1	3	0.126	1
PF07973	tRNA_SAD	3	2	0.918296	3	0.126	1
PF00289	Biotin_carb_N	3	2	0.918296	3	0.127	1
PF01074	Glyco_hydro_38	8	5	0.969022	7	0.127	1
PF09750	DRY_EERY	2	1	0	2	0.127	1
PF12188	STAT2_C	1	1	0	1	0.127	1
PF16661	Lactamase_B_6	4	3	0.946395	4	0.127	1
PF00264	Tyrosinase	5	3	0.96023	5	0.128	1
PF00587	tRNA-synt_2b	9	5	0.809657	9	0.128	1
PF08166	NUC202	2	1	0	2	0.128	1
PF13846	DUF4196	2	1	0	2	0.128	1
PF00129	MHC_I	14	7	0.929906	13	0.129	1
PF00728	Glyco_hydro_20	4	2	0.811278	4	0.129	1
PF01096	TFIIS_C	1	1	0	1	0.13	1
PF13949	ALIX_LYPXL_bnd	3	2	0.918296	3	0.13	1
PF03859	CG-1	1	1	0	1	0.131	1
PF06201	PITH	3	1	0	3	0.132	1
PF08686	PLAC	1	1	0	1	0.132	1
PF03114	BAR	4	4	1	4	0.133	1
PF00088	Trefoil	2	2	1	2	0.134	1
PF00561	Abhydrolase_1	8	6	0.930628	8	0.134	1
PF10607	CLTH	2	1	0	2	0.134	1
PF00173	Cyt-b5	5	4	0.960964	5	0.135	1
PF08911	NUP50	1	1	0	1	0.135	1
PF08210	APOBEC_N	5	3	0.96023	4	0.136	1
PF09816	EAF	2	2	1	2	0.136	1
PF12052	VGCC_beta4Aa_N	1	1	0	1	0.136	1
PF16674	UCH_N	2	2	1	2	0.136	1
PF01167	Tub	3	3	1	3	0.137	1
PF01018	GTP1_OBG	2	1	0	2	0.138	1
PF02785	Biotin_carb_C	3	2	0.918296	3	0.138	1
PF13489	Methyltransf_23	4	3	0.946395	4	0.138	1
PF05362	Lon_C	2	1	0	1	0.141	1
PF08912	Rho_Binding	1	1	0	1	0.142	1
PF16553	PUFD	2	1	0	2	0.142	1
PF08150	FerB	2	2	1	2	0.143	1
PF05253	zf-U11-48K	1	1	0	1	0.144	1
PF00899	ThiF	16	10	0.964145	14	0.145	1
PF02198	SAM_PNT	4	4	1	4	0.145	1
PF14465	NFRKB_winged	1	1	0	1	0.145	1
PF00095	WAP	2	2	1	2	0.146	1
PF00786	PBD	2	2	1	2	0.146	1
PF08243	SPT2	1	1	0	1	0.146	1
PF03950	tRNA-synt_1c_C	2	1	0	2	0.148	1
PF03028	Dynein_heavy	37	14	0.920085	33	0.149	1
PF13649	Methyltransf_25	2	2	1	2	0.149	1
PF01759	NTR	3	2	0.918296	3	0.15	1
PF10403	BHD_1	1	1	0	1	0.151	1
PF02114	Phosducin	4	4	1	4	0.152	1
PF02376	CUT	1	1	0	1	0.152	1
PF16491	Peptidase_M48_N	2	1	0	2	0.152	1
PF05699	Dimer_Tnp_hAT	2	2	1	2	0.155	1
PF13893	RRM_5	1	1	0	1	0.155	1
PF10571	UPF0547	1	1	0	1	0.156	1
PF14775	NYD-SP28_assoc	1	1	0	1	0.156	1
PF00354	Pentaxin	5	4	0.960964	5	0.157	1
PF06292	DUF1041	2	1	0	2	0.157	1
PF10996	Beta-Casp	2	1	0	2	0.157	1
PF13906	AA_permease_C	1	1	0	1	0.158	1
PF16568	Sam68-YY	1	1	0	1	0.159	1
PF00758	EPO_TPO	2	1	0	2	0.16	1
PF01068	DNA_ligase_A_M	3	2	0.918296	3	0.16	1
PF04560	RNA_pol_Rpb2_7	1	1	0	1	0.16	1
PF05191	ADK_lid	1	1	0	1	0.161	1
PF00160	Pro_isomerase	6	5	0.969724	5	0.162	1
PF00397	WW	1	1	0	1	0.162	1
PF00493	MCM	9	6	0.968393	9	0.162	1
PF01423	LSM	3	3	1	3	0.162	1
PF07731	Cu-oxidase_2	2	2	1	2	0.163	1
PF09732	CactinC_cactus	1	1	0	1	0.165	1
PF16953	PRORP	2	1	0	2	0.165	1
PF00917	MATH	1	1	0	1	0.166	1
PF01467	CTP_transf_like	3	2	0.918296	3	0.167	1
PF10470	AKAP7_RIRII_bdg	1	1	0	1	0.167	1
PF08542	Rep_fac_C	2	1	0	2	0.168	1
PF00351	Biopterin_H	5	2	0.970951	5	0.169	1
PF00227	Proteasome	9	9	1	9	0.171	1
PF08312	cwf21	1	1	0	1	0.171	1
PF02843	GARS_C	1	1	0	1	0.172	1
PF12110	Nup96	2	1	0	2	0.172	1
PF02244	Propep_M14	1	1	0	1	0.173	1
PF13344	Hydrolase_6	2	2	1	2	0.173	1
PF15519	RBM39linker	1	1	0	1	0.173	1
PF16556	IL17R_fnIII_D1	1	1	0	1	0.173	1
PF00080	Sod_Cu	3	1	0	3	0.174	1
PF01404	Ephrin_lbd	4	3	0.946395	4	0.174	1
PF10506	MCC-bdg_PDZ	1	1	0	1	0.174	1
PF01593	Amino_oxidase	5	4	0.960964	5	0.176	1
PF02969	TAF	1	1	0	1	0.176	1
PF08880	QLQ	1	1	0	1	0.176	1
PF00031	Cystatin	3	3	1	3	0.177	1
PF01409	tRNA-synt_2d	2	2	1	2	0.177	1
PF08079	Ribosomal_L30_N	1	1	0	1	0.177	1
PF16507	BLM10_mid	2	1	0	2	0.18	1
PF16878	SIX1_SD	4	3	0.946395	4	0.18	1
PF16545	CCM2_C	2	1	0	2	0.181	1
PF05154	TM2	1	1	0	1	0.182	1
PF10488	PP1c_bdg	3	1	0	3	0.182	1
PF16517	Nore1-SARAH	1	1	0	1	0.182	1
PF02883	Alpha_adaptinC2	3	2	0.918296	2	0.183	1
PF00111	Fer2	2	1	0	2	0.186	1
PF02351	GDNF	2	2	1	2	0.186	1
PF08264	Anticodon_1	2	2	1	2	0.186	1
PF04969	CS	3	3	1	3	0.187	1
PF16863	NtCtMGAM_N	3	2	0.918296	3	0.188	1
PF10585	UBA_e1_thiolCys	3	2	0.918296	3	0.189	1
PF05181	XPA_C	1	1	0	1	0.19	1
PF00462	Glutaredoxin	1	1	0	1	0.191	1
PF08240	ADH_N	3	2	0.918296	3	0.191	1
PF00050	Kazal_1	2	2	1	2	0.192	1
PF06602	Myotub-related	8	6	0.967132	8	0.192	1
PF00551	Formyl_trans_N	3	2	0.918296	3	0.193	1
PF05773	RWD	3	3	1	3	0.193	1
PF10373	EST1_DNA_bind	2	2	1	2	0.193	1
PF02815	MIR	4	4	1	4	0.194	1
PF05026	DCP2	1	1	0	1	0.195	1
PF07565	Band_3_cyto	4	3	0.946395	4	0.195	1
PF00117	GATase	4	3	0.946395	4	0.196	1
PF11235	Med25_SD1	2	1	0	2	0.197	1
PF00736	EF1_GNE	1	1	0	1	0.198	1
PF03782	AMOP	2	2	1	2	0.198	1
PF05190	MutS_IV	3	3	1	3	0.198	1
PF15028	PTCRA	2	1	0	2	0.198	1
PF16471	JIP_LZII	1	1	0	1	0.198	1
PF02807	ATP-gua_PtransN	1	1	0	1	0.199	1
PF03226	Yippee-Mis18	2	2	1	2	0.199	1
PF02779	Transket_pyr	6	4	0.959148	5	0.201	1
PF02906	Fe_hyd_lg_C	3	2	0.918296	3	0.201	1
PF07400	IL11	1	1	0	1	0.201	1
PF09294	Interfer-bind	3	2	0.918296	3	0.201	1
PF11597	Med13_N	2	1	0	2	0.202	1
PF02778	tRNA_int_endo_N	1	1	0	1	0.203	1
PF00326	Peptidase_S9	3	2	0.918296	3	0.204	1
PF05193	Peptidase_M16_C	4	3	0.946395	4	0.204	1
PF09111	SLIDE	1	1	0	1	0.205	1
PF13802	Gal_mutarotas_2	1	1	0	1	0.205	1
PF00348	polyprenyl_synt	4	4	1	4	0.206	1
PF04810	zf-Sec23_Sec24	1	1	0	1	0.206	1
PF00205	TPP_enzyme_M	1	1	0	1	0.207	1
PF02142	MGS	1	1	0	1	0.207	1
PF15815	MKRN1_C	2	2	1	2	0.207	1
PF16756	PALB2_WD40	2	1	0	2	0.207	1
PF03146	NtA	1	1	0	1	0.208	1
PF05044	HPD	1	1	0	1	0.208	1
PF00882	Zn_dep_PLPC	2	1	0	2	0.209	1
PF02803	Thiolase_C	2	2	1	2	0.209	1
PF07912	ERp29_N	3	1	0	3	0.209	1
PF09402	MSC	2	1	0	2	0.209	1
PF13671	AAA_33	2	2	1	2	0.209	1
PF03632	Glyco_hydro_65m	2	1	0	2	0.21	1
PF08477	Roc	2	2	1	2	0.21	1
PF09279	EF-hand_like	1	1	0	1	0.21	1
PF13417	GST_N_3	1	1	0	1	0.21	1
PF15963	Myb_DNA-bind_7	1	1	0	1	0.21	1
PF01223	Endonuclease_NS	3	2	0.918296	3	0.211	1
PF09270	BTD	2	1	0	2	0.211	1
PF06071	YchF-GTPase_C	1	1	0	1	0.212	1
PF08934	Rb_C	5	1	0	5	0.212	1
PF13850	ERGIC_N	2	2	1	2	0.213	1
PF08683	CAMSAP_CKK	2	2	1	2	0.214	1
PF16484	CPT_N	1	1	0	1	0.214	1
PF00144	Beta-lactamase	1	1	0	1	0.216	1
PF06202	GDE_C	2	1	0	2	0.216	1
PF01284	MARVEL	4	3	0.946395	4	0.217	1
PF01823	MACPF	3	2	0.918296	3	0.218	1
PF08947	BPS	1	1	0	1	0.219	1
PF02872	5_nucleotid_C	2	1	0	2	0.22	1
PF15539	CAF1-p150_C2	2	1	0	2	0.22	1
PF00753	Lactamase_B	5	5	1	5	0.221	1
PF03127	GAT	2	2	1	2	0.221	1
PF04500	FLYWCH	2	1	0	2	0.221	1
PF13888	MRF_C2	1	1	0	1	0.221	1
PF14845	Glycohydro_20b2	1	1	0	1	0.221	1
PF00333	Ribosomal_S5	1	1	0	1	0.222	1
PF00405	Transferrin	7	3	0.869916	7	0.223	1
PF07534	TLD	2	2	1	2	0.223	1
PF00155	Aminotran_1_2	19	10	0.94992	18	0.225	1
PF05743	UEV	2	1	0	2	0.226	1
PF02262	Cbl_N	2	2	1	2	0.227	1
PF08590	DUF1771	1	1	0	1	0.227	1
PF00804	Syntaxin	4	2	0.811278	3	0.228	1
PF08565	CDC37_M	1	1	0	1	0.228	1
PF00571	CBS	1	1	0	1	0.229	1
PF04997	RNA_pol_Rpb1_1	3	2	0.918296	3	0.229	1
PF13177	DNA_pol3_delta2	1	1	0	1	0.229	1
PF16274	Qua1	1	1	0	1	0.229	1
PF02910	Succ_DH_flav_C	1	1	0	1	0.23	1
PF13892	DBINO	1	1	0	1	0.23	1
PF04815	Sec23_helical	2	2	1	2	0.231	1
PF14555	UBA_4	1	1	0	1	0.232	1
PF00962	A_deaminase	8	5	0.969022	7	0.233	1
PF03720	UDPG_MGDP_dh_C	1	1	0	1	0.233	1
PF06482	Endostatin	4	2	0.811278	4	0.233	1
PF07989	Cnn_1N	1	1	0	1	0.233	1
PF02301	HORMA	4	3	0.946395	4	0.234	1
PF07571	TAF6_C	1	1	0	1	0.234	1
PF08743	Nse4_C	1	1	0	1	0.234	1
PF00645	zf-PARP	1	1	0	1	0.235	1
PF00063	Myosin_head	72	31	0.962542	57	0.236	1
PF00352	TBP	1	1	0	1	0.236	1
PF16472	DUF5050	2	1	0	2	0.236	1
PF00394	Cu-oxidase	1	1	0	1	0.237	1
PF15288	zf-CCHC_6	1	1	0	1	0.237	1
PF00887	ACBP	1	1	0	1	0.238	1
PF16414	NPC1_N	2	2	1	2	0.238	1
PF00557	Peptidase_M24	8	7	0.97957	8	0.239	1
PF01556	DnaJ_C	5	4	0.960964	5	0.239	1
PF02953	zf-Tim10_DDP	4	2	1	4	0.239	1
PF03129	HGTP_anticodon	2	2	1	2	0.239	1
PF00033	Cytochrome_B	2	1	0	2	0.24	1
PF02775	TPP_enzyme_C	1	1	0	1	0.241	1
PF13676	TIR_2	3	1	0	3	0.242	1
PF16381	Coatomer_g_Cpla	1	1	0	1	0.242	1
PF15965	zf-TRAF_2	1	1	0	1	0.243	1
PF02928	zf-C5HC2	1	1	0	1	0.244	1
PF08969	USP8_dimer	1	1	0	1	0.245	1
PF08236	SRI	1	1	0	1	0.246	1
PF12774	AAA_6	6	5	0.969724	6	0.246	1
PF00538	Linker_histone	2	1	0	2	0.247	1
PF07965	Integrin_B_tail	2	1	0	2	0.247	1
PF10495	PACT_coil_coil	1	1	0	1	0.247	1
PF11244	Med25_NR-box	2	1	0	2	0.247	1
PF03368	Dicer_dimer	1	1	0	1	0.248	1
PF04990	RNA_pol_Rpb1_7	1	1	0	1	0.249	1
PF16516	CC2-LZ	1	1	0	1	0.25	1
PF00025	Arf	7	7	1	7	0.251	1
PF13469	Sulfotransfer_3	3	2	0.918296	3	0.251	1
PF16195	UBA2_C	1	1	0	1	0.251	1
PF08511	COQ9	1	1	0	1	0.252	1
PF00575	S1	2	2	1	2	0.253	1
PF01661	Macro	1	1	0	1	0.253	1
PF08067	ROKNT	1	1	0	1	0.253	1
PF09358	E1_UFD	1	1	0	1	0.255	1
PF01571	GCV_T	4	2	1	4	0.256	1
PF04212	MIT	1	1	0	1	0.256	1
PF14748	P5CR_dimer	2	1	0	2	0.256	1
PF09336	Vps4_C	1	1	0	1	0.26	1
PF10347	Fmp27_GFWDK	1	1	0	1	0.262	1
PF00125	Histone	42	26	0.920494	33	0.263	1
PF00488	MutS_V	3	2	0.918296	3	0.263	1
PF02880	PGM_PMM_III	2	1	0	2	0.265	1
PF08768	DUF1794	1	1	0	1	0.265	1
PF16717	RAC_head	1	1	0	1	0.266	1
PF01799	Fer2_2	1	1	0	1	0.267	1
PF00074	RnaseA	4	4	1	4	0.268	1
PF12160	Fibrinogen_aC	1	1	0	1	0.268	1
PF00687	Ribosomal_L1	2	1	0	2	0.269	1
PF11971	CAMSAP_CH	1	1	0	1	0.269	1
PF16508	NIBRIN_BRCT_II	1	1	0	1	0.27	1
PF00167	FGF	6	6	1	6	0.271	1
PF12130	DUF3585	1	1	0	1	0.271	1
PF08771	Rapamycin_bind	1	1	0	1	0.272	1
PF01414	DSL	1	1	0	1	0.273	1
PF06328	Lep_receptor_Ig	1	1	0	1	0.273	1
PF16533	SOAR	1	1	0	1	0.273	1
PF00350	Dynamin_N	6	5	0.969724	6	0.274	1
PF07651	ANTH	4	3	0.946395	4	0.276	1
PF09346	SMI1_KNR4	1	1	0	1	0.276	1
PF07474	G2F	3	2	0.918296	3	0.277	1
PF03144	GTP_EFTU_D2	1	1	0	1	0.278	1
PF13705	TRC8_N	4	2	0.811278	4	0.278	1
PF03450	CO_deh_flav_C	1	1	0	1	0.279	1
PF14707	Sulfatase_C	2	1	0	2	0.279	1
PF01590	GAF	4	3	0.946395	4	0.28	1
PF01936	NYN	1	1	0	1	0.281	1
PF00179	UQ_con	12	10	0.978838	11	0.283	1
PF16528	Exo84_C	1	1	0	1	0.284	1
PF09067	EpoR_lig-bind	1	1	0	1	0.285	1
PF11718	CPSF73-100_C	2	1	0	2	0.285	1
PF00120	Gln-synt_C	2	2	1	2	0.286	1
PF05000	RNA_pol_Rpb1_4	1	1	0	1	0.286	1
PF14826	FACT-Spt16_Nlob	1	1	0	1	0.286	1
PF07728	AAA_5	2	2	1	2	0.287	1
PF11618	C2-C2_1	1	1	0	1	0.288	1
PF01835	A2M_N	1	1	0	1	0.289	1
PF03097	BRO1	7	5	0.916516	7	0.29	1
PF05221	AdoHcyase	4	3	0.946395	4	0.29	1
PF10509	GalKase_gal_bdg	1	1	0	1	0.29	1
PF03234	CDC37_N	1	1	0	1	0.291	1
PF13532	2OG-FeII_Oxy_2	6	4	0.959148	5	0.291	1
PF04548	AIG1	10	6	0.975615	10	0.292	1
PF10565	NMDAR2_C	12	2	0.918296	11	0.292	1
PF00340	IL1	2	2	1	2	0.293	1
PF02732	ERCC4	1	1	0	1	0.293	1
PF12736	CABIT	4	3	0.946395	4	0.293	1
PF14833	NAD_binding_11	3	2	0.918296	3	0.293	1
PF12998	ING	1	1	0	1	0.296	1
PF03953	Tubulin_C	4	4	1	4	0.297	1
PF08945	Bclx_interact	1	1	0	1	0.297	1
PF01170	UPF0020	2	2	1	2	0.298	1
PF12925	APP_E2	1	1	0	1	0.299	1
PF12352	V-SNARE_C	1	1	0	1	0.3	1
PF02213	GYF	1	1	0	1	0.301	1
PF02177	APP_N	1	1	0	1	0.303	1
PF00670	AdoHcyase_NAD	1	1	0	1	0.304	1
PF04253	TFR_dimer	2	2	1	2	0.305	1
PF04561	RNA_pol_Rpb2_2	1	1	0	1	0.305	1
PF07749	ERp29	2	1	0	2	0.306	1
PF08625	Utp13	1	1	0	1	0.306	1
PF09026	CENP-B_dimeris	1	1	0	1	0.306	1
PF16181	RelB_transactiv	1	1	0	1	0.306	1
PF12848	ABC_tran_Xtn	1	1	0	1	0.307	1
PF13959	DUF4217	2	2	1	2	0.308	1
PF00323	Defensin_1	1	1	0	1	0.309	1
PF15512	CAF-1_p60_C	1	1	0	1	0.309	1
PF01243	Pyridox_oxidase	1	1	0	1	0.31	1
PF08752	COP-gamma_platf	1	1	0	1	0.31	1
PF06741	LsmAD	1	1	0	1	0.311	1
PF07292	NID	1	1	0	1	0.313	1
PF13385	Laminin_G_3	1	1	0	1	0.313	1
PF01652	IF4E	2	2	1	2	0.315	1
PF03465	eRF1_3	1	1	0	1	0.316	1
PF00128	Alpha-amylase	1	1	0	1	0.317	1
PF00194	Carb_anhydrase	14	8	0.947457	14	0.317	1
PF05624	LSR	1	1	0	1	0.319	1
PF09360	zf-CDGSH	1	1	0	1	0.319	1
PF00006	ATP-synt_ab	4	3	0.946395	4	0.32	1
PF00232	Glyco_hydro_1	13	4	0.916964	13	0.321	1
PF04146	YTH	1	1	0	1	0.322	1
PF09261	Alpha-mann_mid	1	1	0	1	0.322	1
PF02761	Cbl_N2	1	1	0	1	0.323	1
PF06456	Arfaptin	2	1	0	2	0.323	1
PF02780	Transketolase_C	2	1	0	2	0.324	1
PF07711	RabGGT_insert	1	1	0	1	0.325	1
PF14513	DAG_kinase_N	1	1	0	1	0.326	1
PF17125	Methyltr_RsmF_N	1	1	0	1	0.328	1
PF13661	2OG-FeII_Oxy_4	1	1	0	1	0.329	1
PF09240	IL6Ra-bind	2	2	1	1	0.331	1
PF15901	Sortilin_C	1	1	0	1	0.332	1
PF13582	Reprolysin_3	1	1	0	1	0.333	1
PF00562	RNA_pol_Rpb2_6	1	1	0	1	0.334	1
PF03351	DOMON	1	1	0	1	0.334	1
PF00266	Aminotran_5	5	3	0.96023	4	0.336	1
PF14324	PINIT	2	2	1	2	0.336	1
PF00725	3HCDH	2	2	1	2	0.337	1
PF07810	TMC	1	1	0	1	0.337	1
PF00883	Peptidase_M17	2	1	0	2	0.338	1
PF02737	3HCDH_N	4	3	0.946395	4	0.338	1
PF02263	GBP	11	7	0.94877	9	0.339	1
PF00450	Peptidase_S10	9	3	0.622366	9	0.341	1
PF00554	RHD_DNA_bind	3	3	1	3	0.341	1
PF13733	Glyco_transf_7N	1	1	0	1	0.341	1
PF12752	SUZ	1	1	0	1	0.342	1
PF03388	Lectin_leg-like	4	2	0.811278	4	0.344	1
PF05670	DUF814	1	1	0	1	0.344	1
PF13848	Thioredoxin_6	2	1	0	2	0.344	1
PF03946	Ribosomal_L11_N	1	1	0	1	0.345	1
PF00487	FA_desaturase	10	3	0.858673	9	0.346	1
PF02728	Cu_amine_oxidN3	1	1	0	1	0.347	1
PF12862	ANAPC5	1	1	0	1	0.347	1
PF00217	ATP-gua_Ptrans	2	1	0	2	0.348	1
PF02359	CDC48_N	1	1	0	1	0.349	1
PF13847	Methyltransf_31	1	1	0	1	0.349	1
PF09068	EF-hand_2	2	2	1	2	0.35	1
PF12972	NAGLU_C	1	1	0	1	0.35	1
PF17039	Glyco_tran_10_N	2	2	1	2	0.351	1
PF08074	CHDCT2	4	3	0.946395	4	0.352	1
PF13640	2OG-FeII_Oxy_3	1	1	0	1	0.352	1
PF02729	OTCace_N	2	1	0	2	0.354	1
PF03952	Enolase_N	2	2	1	2	0.354	1
PF02782	FGGY_C	1	1	0	1	0.355	1
PF03764	EFG_IV	1	1	0	1	0.356	1
PF12697	Abhydrolase_6	3	2	0.918296	3	0.356	1
PF09038	53-BP1_Tudor	1	1	0	1	0.357	1
PF03476	MOSC_N	1	1	0	1	0.358	1
PF01532	Glyco_hydro_47	9	5	0.946265	9	0.359	1
PF08784	RPA_C	1	1	0	1	0.359	1
PF00393	6PGD	2	1	0	2	0.36	1
PF16526	CLZ	1	1	0	1	0.36	1
PF08801	Nucleoporin_N	2	1	0	2	0.364	1
PF10256	Erf4	3	1	0	3	0.364	1
PF16413	Mlh1_C	4	1	0	4	0.364	1
PF00656	Peptidase_C14	15	5	0.748632	14	0.365	1
PF02078	Synapsin	1	1	0	1	0.365	1
PF00790	VHS	3	3	1	3	0.368	1
PF03798	TRAM_LAG1_CLN8	3	3	1	3	0.368	1
PF08174	Anillin	3	2	0.918296	3	0.368	1
PF13656	RNA_pol_L_2	2	1	0	1	0.368	1
PF16835	SF3A2	1	1	0	1	0.368	1
PF02743	dCache_1	1	1	0	1	0.37	1
PF14523	Syntaxin_2	1	1	0	1	0.37	1
PF00298	Ribosomal_L11	1	1	0	1	0.375	1
PF10291	muHD	3	2	0.918296	3	0.375	1
PF02978	SRP_SPB	1	1	0	1	0.376	1
PF00349	Hexokinase_1	3	3	1	3	0.377	1
PF02089	Palm_thioest	2	1	0	2	0.377	1
PF08073	CHDNT	1	1	0	1	0.38	1
PF01144	CoA_trans	1	1	0	1	0.381	1
PF02310	B12-binding	1	1	0	1	0.384	1
PF00667	FAD_binding_1	3	3	1	3	0.385	1
PF00550	PP-binding	2	1	0	2	0.387	1
PF16005	MOEP19	1	1	0	1	0.387	1
PF01979	Amidohydro_1	9	6	0.935945	9	0.388	1
PF11977	RNase_Zc3h12a	2	2	1	2	0.389	1
PF00121	TIM	1	1	0	1	0.392	1
PF03096	Ndr	3	2	0.918296	3	0.393	1
PF13238	AAA_18	1	1	0	1	0.394	1
PF05048	NosD	1	1	0	1	0.396	1
PF08161	NUC173	1	1	0	1	0.398	1
PF00931	NB-ARC	1	1	0	1	0.401	1
PF02223	Thymidylate_kin	1	1	0	1	0.401	1
PF03947	Ribosomal_L2_C	2	2	1	2	0.402	1
PF07700	HNOB	1	1	0	1	0.402	1
PF12002	MgsA_C	1	1	0	1	0.403	1
PF14878	DLD	1	1	0	1	0.404	1
PF11817	Foie-gras_1	1	1	0	1	0.405	1
PF04564	U-box	1	1	0	1	0.406	1
PF04629	ICA69	1	1	0	1	0.406	1
PF00143	Interferon	11	10	0.98666	11	0.409	1
PF00853	Runt	5	1	0	5	0.409	1
PF03727	Hexokinase_2	4	3	0.946395	4	0.41	1
PF10744	Med1	1	1	0	1	0.41	1
PF14260	zf-C4pol	1	1	0	1	0.412	1
PF03921	ICAM_N	1	1	0	1	0.413	1
PF16363	GDP_Man_Dehyd	2	2	1	2	0.413	1
PF00406	ADK	6	5	0.969724	6	0.415	1
PF07528	DZF	7	4	0.921185	7	0.416	1
PF10349	WWbp	1	1	0	1	0.417	1
PF02826	2-Hacid_dh_C	1	1	0	1	0.418	1
PF16680	Ig_4	1	1	0	1	0.418	1
PF10608	MAGUK_N_PEST	1	1	0	1	0.42	1
PF13620	CarboxypepD_reg	1	1	0	1	0.422	1
PF02762	Cbl_N3	1	1	0	1	0.423	1
PF01281	Ribosomal_L9_N	1	1	0	1	0.425	1
PF08014	DUF1704	1	1	0	1	0.425	1
PF07732	Cu-oxidase_3	1	1	0	1	0.426	1
PF00151	Lipase	8	7	0.97957	8	0.427	1
PF01000	RNA_pol_A_bac	1	1	0	1	0.427	1
PF09454	Vps23_core	1	1	0	1	0.427	1
PF02877	PARP_reg	1	1	0	1	0.428	1
PF16652	PH_13	1	1	0	1	0.428	1
PF04960	Glutaminase	1	1	0	1	0.429	1
PF13085	Fer2_3	1	1	0	1	0.429	1
PF14306	PUA_2	1	1	0	1	0.43	1
PF08600	Rsm1	1	1	0	1	0.431	1
PF10252	PP28	1	1	0	1	0.431	1
PF10397	ADSL_C	1	1	0	1	0.431	1
PF14497	GST_C_3	2	2	1	2	0.431	1
PF09014	Sushi_2	1	1	0	1	0.432	1
PF00156	Pribosyltran	1	1	0	1	0.434	1
PF02186	TFIIE_beta	1	1	0	1	0.434	1
PF07200	Mod_r	2	2	1	2	0.434	1
PF16189	Creatinase_N_2	1	1	0	1	0.434	1
PF01301	Glyco_hydro_35	5	3	0.864974	5	0.435	1
PF11987	IF-2	1	1	0	1	0.436	1
PF00730	HhH-GPD	3	2	0.918296	3	0.437	1
PF15909	zf-C2H2_8	1	1	0	1	0.439	1
PF03937	Sdh5	1	1	0	1	0.44	1
PF15913	Furin-like_2	1	1	0	1	0.44	1
PF05192	MutS_III	8	4	0.95282	8	0.441	1
PF02836	Glyco_hydro_2_C	2	1	0	2	0.446	1
PF02947	Flt3_lig	1	1	0	1	0.446	1
PF14875	PIP49_N	2	2	1	2	0.448	1
PF03477	ATP-cone	1	1	0	1	0.449	1
PF06465	DUF1087	1	1	0	1	0.45	1
PF13771	zf-HC5HC2H	1	1	0	1	0.451	1
PF00243	NGF	1	1	0	1	0.452	1
PF00578	AhpC-TSA	2	1	0	2	0.453	1
PF00596	Aldolase_II	2	2	1	2	0.453	1
PF07995	GSDH	1	1	0	1	0.453	1
PF02799	NMT_C	2	2	1	2	0.455	1
PF02291	TFIID-31kDa	1	1	0	1	0.458	1
PF09169	BRCA-2_helical	1	1	0	1	0.46	1
PF16950	SAMBD	1	1	0	1	0.46	1
PF08433	KTI12	3	2	0.918296	3	0.461	1
PF08216	CTNNBL	1	1	0	1	0.462	1
PF09532	FDF	1	1	0	1	0.463	1
PF02492	cobW	2	2	1	2	0.464	1
PF05188	MutS_II	2	2	1	2	0.464	1
PF02201	SWIB	1	1	0	1	0.465	1
PF00994	MoCF_biosynth	2	1	0	2	0.466	1
PF04928	PAP_central	1	1	0	1	0.467	1
PF16557	CUTL	1	1	0	1	0.467	1
PF10233	Cg6151-P	1	1	0	1	0.468	1
PF04263	TPK_catalytic	1	1	0	1	0.469	1
PF00061	Lipocalin	16	12	0.96314	15	0.47	1
PF00103	Hormone_1	2	2	1	2	0.47	1
PF10596	U6-snRNA_bdg	1	1	0	1	0.47	1
PF01857	RB_B	1	1	0	1	0.471	1
PF02865	STAT_int	2	2	1	2	0.471	1
PF14186	Aida_C2	1	1	0	1	0.471	1
PF01380	SIS	1	1	0	1	0.473	1
PF10420	IL12p40_C	1	1	0	1	0.473	1
PF00278	Orn_DAP_Arg_deC	1	1	0	1	0.474	1
PF05746	DALR_1	3	2	0.918296	3	0.475	1
PF10469	AKAP7_NLS	1	1	0	1	0.475	1
PF09377	SBDS_C	1	1	0	1	0.476	1
PF13673	Acetyltransf_10	1	1	0	1	0.477	1
PF07780	Spb1_C	2	1	0	2	0.478	1
PF12129	Phtf-FEM1B_bdg	1	1	0	1	0.48	1
PF16534	ULD	1	1	0	1	0.482	1
PF00735	Septin	10	7	0.942681	8	0.483	1
PF00062	Lys	2	2	1	2	0.485	1
PF04698	Rab_eff_C	5	2	0.721928	5	0.488	1
PF06657	Cep57_MT_bd	1	1	0	1	0.488	1
PF08676	MutL_C	1	1	0	1	0.489	1
PF04326	AlbA_2	1	1	0	1	0.49	1
PF01916	DS	1	1	0	1	0.491	1
PF02864	STAT_bind	10	5	0.913865	8	0.491	1
PF14566	PTPlike_phytase	1	1	0	1	0.491	1
PF03200	Glyco_hydro_63	2	1	0	2	0.494	1
PF10537	WAC_Acf1_DNA_bd	1	1	0	1	0.495	1
PF04427	Brix	1	1	0	1	0.499	1
PF00268	Ribonuc_red_sm	2	1	0	2	0.502	1
PF01071	GARS_A	1	1	0	1	0.502	1
PF12145	Med12-LCEWAV	3	1	0	3	0.502	1
PF00682	HMGL-like	2	1	0	2	0.504	1
PF00698	Acyl_transf_1	4	2	0.811278	4	0.507	1
PF07984	NTP_transf_7	4	3	0.946395	4	0.509	1
PF08709	Ins145_P3_rec	2	2	1	2	0.51	1
PF02874	ATP-synt_ab_N	1	1	0	1	0.511	1
PF08839	CDT1	1	1	0	1	0.511	1
PF13793	Pribosyltran_N	1	1	0	1	0.511	1
PF13902	R3H-assoc	1	1	0	1	0.511	1
PF01928	CYTH	3	1	0	2	0.512	1
PF01491	Frataxin_Cyay	1	1	0	1	0.514	1
PF16497	MHC_I_3	5	3	0.96023	5	0.517	1
PF00478	IMPDH	5	4	0.960964	5	0.518	1
PF01048	PNP_UDP_1	3	1	0	3	0.518	1
PF16899	Cyclin_C_2	1	1	0	1	0.519	1
PF00292	PAX	2	2	1	2	0.52	1
PF15902	Sortilin-Vps10	1	1	0	1	0.521	1
PF08442	ATP-grasp_2	1	1	0	1	0.523	1
PF00334	NDK	1	1	0	1	0.525	1
PF09325	Vps5	1	1	0	1	0.525	1
PF00635	Motile_Sperm	2	2	1	2	0.526	1
PF14763	HPS3_C	3	1	0	3	0.526	1
PF01105	EMP24_GP25L	10	5	0.967489	10	0.527	1
PF03942	DTW	2	1	0	2	0.528	1
PF13401	AAA_22	1	1	0	1	0.528	1
PF00044	Gp_dh_N	1	1	0	1	0.529	1
PF11942	Spt5_N	1	1	0	1	0.53	1
PF00398	RrnaAD	2	2	1	2	0.532	1
PF07678	A2M_comp	1	1	0	1	0.532	1
PF02866	Ldh_1_C	2	2	1	2	0.533	1
PF08324	PUL	1	1	0	1	0.537	1
PF13641	Glyco_tranf_2_3	1	1	0	1	0.538	1
PF01565	FAD_binding_4	1	1	0	1	0.54	1
PF16687	ELYS-bb	2	1	0	2	0.54	1
PF01063	Aminotran_4	4	2	1	4	0.542	1
PF16489	GAIN	1	1	0	1	0.543	1
PF16415	CNOT1_CAF1_bind	1	1	0	1	0.545	1
PF01336	tRNA_anti-codon	1	1	0	1	0.546	1
PF01435	Peptidase_M48	1	1	0	1	0.546	1
PF14664	RICTOR_N	1	1	0	1	0.549	1
PF16529	Ge1_WD40	1	1	0	1	0.549	1
PF01858	RB_A	5	2	0.721928	4	0.55	1
PF01026	TatD_DNase	4	2	1	4	0.551	1
PF04721	PAW	1	1	0	1	0.551	1
PF10241	KxDL	1	1	0	1	0.551	1
PF11721	Malectin	1	1	0	1	0.551	1
PF00631	G-gamma	1	1	0	1	0.552	1
PF04152	Mre11_DNA_bind	1	1	0	1	0.554	1
PF08083	PROCN	2	1	0	2	0.556	1
PF13836	DUF4195	1	1	0	1	0.556	1
PF03803	Scramblase	2	2	1	2	0.557	1
PF00109	ketoacyl-synt	3	2	0.918296	3	0.561	1
PF00274	Glycolytic	6	3	0.92062	6	0.562	1
PF15910	V-set_2	1	1	0	1	0.563	1
PF07986	TBCC	1	1	0	1	0.564	1
PF00208	ELFV_dehydrog	1	1	0	1	0.565	1
PF16653	Sacchrp_dh_C	1	1	0	1	0.565	1
PF08527	PAD_M	1	1	0	1	0.566	1
PF00809	Pterin_bind	1	1	0	1	0.567	1
PF02798	GST_N	1	1	0	1	0.567	1
PF00068	Phospholip_A2_1	2	2	1	2	0.568	1
PF02017	CIDE-N	1	1	0	1	0.568	1
PF04670	Gtr1_RagA	1	1	0	1	0.568	1
PF12851	Tet_JBP	5	3	0.864974	5	0.568	1
PF03853	YjeF_N	1	1	0	1	0.569	1
PF00238	Ribosomal_L14	1	1	0	1	0.571	1
PF03949	Malic_M	2	2	1	2	0.572	1
PF12933	FTO_NTD	1	1	0	1	0.572	1
PF13365	Trypsin_2	2	2	1	2	0.573	1
PF00007	Cys_knot	2	2	1	2	0.574	1
PF00188	CAP	2	2	1	2	0.575	1
PF13234	rRNA_proc-arch	1	1	0	1	0.577	1
PF02750	Synapsin_C	1	1	0	1	0.578	1
PF00210	Ferritin	1	1	0	1	0.579	1
PF00749	tRNA-synt_1c	5	2	0.721928	5	0.579	1
PF02801	Ketoacyl-synt_C	1	1	0	1	0.579	1
PF04893	Yip1	1	1	0	1	0.579	1
PF08423	Rad51	6	5	0.969724	6	0.579	1
PF14681	UPRTase	1	1	0	1	0.579	1
PF16796	Microtub_bd	1	1	0	1	0.579	1
PF00881	Nitroreductase	1	1	0	1	0.58	1
PF07967	zf-C3HC	1	1	0	1	0.583	1
PF00850	Hist_deacetyl	9	5	0.886683	7	0.584	1
PF09631	Sen15	1	1	0	1	0.585	1
PF14621	RFX5_DNA_bdg	1	1	0	1	0.585	1
PF01747	ATP-sulfurylase	1	1	0	1	0.587	1
PF17047	SMP_LBD	1	1	0	1	0.59	1
PF14762	HPS3_Mid	3	1	0	3	0.591	1
PF13918	PLDc_3	1	1	0	1	0.592	1
PF09172	DUF1943	1	1	0	1	0.594	1
PF11838	ERAP1_C	5	4	0.960964	5	0.594	1
PF00319	SRF-TF	1	1	0	1	0.598	1
PF06424	PRP1_N	1	1	0	1	0.599	1
PF07779	Cas1_AcylT	1	1	0	1	0.602	1
PF13236	CLU	1	1	0	1	0.603	1
PF02738	Ald_Xan_dh_C2	4	2	0.811278	4	0.604	1
PF08534	Redoxin	3	1	0	3	0.604	1
PF14815	NUDIX_4	1	1	0	1	0.604	1
PF13602	ADH_zinc_N_2	1	1	0	1	0.605	1
PF09271	LAG1-DNAbind	1	1	0	1	0.606	1
PF12134	PRP8_domainIV	1	1	0	1	0.607	1
PF08231	SYF2	1	1	0	1	0.609	1
PF09166	Biliv-reduc_cat	1	1	0	1	0.609	1
PF02463	SMC_N	22	7	0.956707	21	0.61	1
PF07859	Abhydrolase_3	1	1	0	1	0.61	1
PF05577	Peptidase_S28	3	2	0.918296	3	0.613	1
PF07683	CobW_C	1	1	0	1	0.615	1
PF07469	DUF1518	1	1	0	1	0.616	1
PF00975	Thioesterase	2	2	1	2	0.619	1
PF14765	PS-DH	1	1	0	1	0.619	1
PF06297	PET	1	1	0	1	0.62	1
PF03966	Trm112p	4	1	0	4	0.622	1
PF11904	GPCR_chapero_1	2	2	1	2	0.622	1
PF02769	AIRS_C	1	1	0	1	0.623	1
PF01269	Fibrillarin	4	2	0.811278	4	0.624	1
PF12745	HGTP_anticodon2	1	1	0	1	0.624	1
PF01161	PBP	1	1	0	1	0.626	1
PF05837	CENP-H	1	1	0	1	0.628	1
PF16690	MMACHC	1	1	0	1	0.628	1
PF14701	hDGE_amylase	1	1	0	1	0.629	1
PF05517	p25-alpha	2	2	1	2	0.631	1
PF00719	Pyrophosphatase	1	1	0	1	0.633	1
PF08318	COG4	1	1	0	1	0.638	1
PF03662	Glyco_hydro_79n	2	2	1	2	0.639	1
PF00717	Peptidase_S24	1	1	0	1	0.64	1
PF00305	Lipoxygenase	8	5	0.928383	8	0.643	1
PF14572	Pribosyl_synth	2	1	0	2	0.643	1
PF15036	IL34	1	1	0	1	0.645	1
PF00377	Prion	1	1	0	1	0.648	1
PF00491	Arginase	2	2	1	2	0.648	1
PF12460	MMS19_C	1	1	0	1	0.649	1
PF14658	EF-hand_9	1	1	0	1	0.649	1
PF15494	SRCR_2	1	1	0	1	0.65	1
PF03731	Ku_N	2	1	0	2	0.656	1
PF14740	DUF4471	2	1	0	2	0.657	1
PF16421	E2F_CC-MB	1	1	0	1	0.657	1
PF09170	STN1_2	2	1	0	2	0.658	1
PF00049	Insulin	3	3	1	3	0.659	1
PF07748	Glyco_hydro_38C	10	4	0.842738	9	0.666	1
PF08767	CRM1_C	2	1	0	2	0.666	1
PF08443	RimK	2	2	1	2	0.668	1
PF00704	Glyco_hydro_18	6	3	0.92062	5	0.669	1
PF13871	Helicase_C_4	1	1	0	1	0.67	1
PF12820	BRCT_assoc	2	1	0	2	0.671	1
PF01233	NMT	1	1	0	1	0.672	1
PF02245	Pur_DNA_glyco	3	1	0	3	0.672	1
PF12896	ANAPC4	1	1	0	1	0.673	1
PF10344	Fmp27	1	1	0	1	0.674	1
PF00135	COesterase	24	11	0.951741	20	0.676	1
PF08572	PRP3	1	1	0	1	0.676	1
PF04998	RNA_pol_Rpb1_5	4	3	0.946395	4	0.677	1
PF02781	G6PD_C	2	2	1	2	0.686	1
PF08996	zf-DNA_Pol	1	1	0	1	0.686	1
PF04916	Phospholip_B	3	2	0.918296	3	0.687	1
PF00175	NAD_binding_1	1	1	0	1	0.689	1
PF02436	PYC_OADA	1	1	0	1	0.689	1
PF00389	2-Hacid_dh	2	2	1	2	0.69	1
PF00202	Aminotran_3	4	2	1	4	0.691	1
PF00479	G6PD_N	1	1	0	1	0.692	1
PF04280	Tim44	2	2	1	2	0.692	1
PF08490	DUF1744	1	1	0	1	0.692	1
PF00215	OMPdecase	1	1	0	1	0.695	1
PF02800	Gp_dh_C	1	1	0	1	0.696	1
PF01335	DED	3	1	0	3	0.7	1
PF01230	HIT	1	1	0	1	0.701	1
PF02297	COX6B	1	1	0	1	0.704	1
PF01154	HMG_CoA_synt_N	1	1	0	1	0.705	1
PF00042	Globin	1	1	0	1	0.714	1
PF05995	CDO_I	2	1	0	2	0.723	1
PF00152	tRNA-synt_2	5	3	0.96023	4	0.725	1
PF02136	NTF2	2	2	1	2	0.725	1
PF00285	Citrate_synt	2	2	1	2	0.726	1
PF01099	Uteroglobin	1	1	0	1	0.726	1
PF14938	SNAP	4	2	0.811278	4	0.726	1
PF00180	Iso_dh	6	4	0.959148	6	0.728	1
PF13393	tRNA-synt_His	1	1	0	1	0.728	1
PF13932	GIDA_assoc	3	1	0	3	0.729	1
PF01179	Cu_amine_oxid	2	2	1	2	0.73	1
PF14073	Cep57_CLD	1	1	0	1	0.73	1
PF00503	G-alpha	11	9	0.976615	10	0.731	1
PF09230	DFF40	1	1	0	1	0.731	1
PF04055	Radical_SAM	2	2	1	2	0.733	1
PF01775	Ribosomal_L18A	1	1	0	1	0.739	1
PF16716	BST2	1	1	0	1	0.739	1
PF00365	PFK	9	3	0.905713	7	0.744	1
PF13023	HD_3	1	1	0	1	0.745	1
PF00485	PRK	1	1	0	1	0.747	1
PF16705	NUDIX_5	1	1	0	1	0.747	1
PF03177	Nucleoporin_C	1	1	0	1	0.748	1
PF13843	DDE_Tnp_1_7	3	1	0	3	0.748	1
PF10479	FSA_C	2	1	0	2	0.754	1
PF16647	GCSF	1	1	0	1	0.754	1
PF02878	PGM_PMM_I	1	1	0	1	0.758	1
PF16317	Glyco_hydro_99	1	1	0	1	0.76	1
PF10637	Ofd1_CTDD	1	1	0	1	0.763	1
PF08617	CGI-121	2	1	0	2	0.764	1
PF00145	DNA_methylase	3	2	0.918296	3	0.769	1
PF06052	3-HAO	1	1	0	1	0.771	1
PF02059	IL3	1	1	0	1	0.776	1
PF00108	Thiolase_N	2	2	1	2	0.777	1
PF00726	IL10	1	1	0	1	0.784	1
PF00456	Transketolase_N	1	1	0	1	0.785	1
PF00206	Lyase_1	4	3	0.946395	3	0.792	1
PF05706	CDKN3	1	1	0	1	0.792	1
PF02784	Orn_Arg_deC_N	1	1	0	1	0.793	1
PF01168	Ala_racemase_N	2	1	0	2	0.794	1
PF08332	CaMKII_AD	1	1	0	1	0.794	1
PF07479	NAD_Gly3P_dh_C	1	1	0	1	0.803	1
PF00245	Alk_phosphatase	4	3	0.946395	4	0.806	1
PF01053	Cys_Met_Meta_PP	3	1	0	3	0.807	1
PF02841	GBP_C	7	3	0.869916	7	0.807	1
PF00727	IL4	1	1	0	1	0.81	1
PF00494	SQS_PSY	3	2	0.918296	2	0.811	1
PF01712	dNK	3	2	0.918296	3	0.813	1
PF02886	LBP_BPI_CETP_C	2	2	1	2	0.814	1
PF02055	Glyco_hydro_30	1	1	0	1	0.815	1
PF08840	BAAT_C	1	1	0	1	0.815	1
PF02221	E1_DerP2_DerF2	1	1	0	1	0.819	1
PF08314	Sec39	1	1	0	1	0.819	1
PF00378	ECH_1	4	4	1	4	0.82	1
PF00965	TIMP	1	1	0	1	0.82	1
PF02219	MTHFR	1	1	0	1	0.826	1
PF00231	ATP-synt	2	1	0	2	0.827	1
PF00714	IFN-gamma	1	1	0	1	0.831	1
PF05625	PAXNEB	1	1	0	1	0.833	1
PF03403	PAF-AH_p_II	1	1	0	1	0.834	1
PF01070	FMN_dh	3	2	0.918296	3	0.839	1
PF04952	AstE_AspA	2	2	1	2	0.839	1
PF02902	Peptidase_C48	1	1	0	1	0.84	1
PF00203	Ribosomal_S19	1	1	0	1	0.841	1
PF03567	Sulfotransfer_2	13	7	0.913831	13	0.841	1
PF00709	Adenylsucc_synt	1	1	0	1	0.842	1
PF02991	Atg8	1	1	0	1	0.848	1
PF01019	G_glu_transpept	4	3	0.946395	4	0.851	1
PF05705	DUF829	1	1	0	1	0.852	1
PF09236	AHSP	1	1	0	1	0.853	1
PF00834	Ribul_P_3_epim	1	1	0	1	0.855	1
PF10520	TMEM189_B_dmain	1	1	0	1	0.858	1
PF01244	Peptidase_M19	1	1	0	1	0.86	1
PF03850	Tfb4	2	1	0	2	0.862	1
PF03102	NeuB	2	1	0	2	0.864	1
PF13621	Cupin_8	1	1	0	1	0.864	1
PF02374	ArsA_ATPase	1	1	0	1	0.868	1
PF16113	ECH_2	1	1	0	1	0.868	1
PF01204	Trehalase	1	1	0	1	0.869	1
PF00198	2-oxoacid_dh	2	2	1	2	0.875	1
PF13378	MR_MLE_C	1	1	0	1	0.875	1
PF00113	Enolase_C	2	2	1	2	0.886	1
PF02115	Rho_GDI	2	2	1	2	0.89	1
PF01193	RNA_pol_L	2	1	0	2	0.893	1
PF00119	ATP-synt_A	1	1	0	1	0.894	1
PF01112	Asparaginase_2	1	1	0	1	0.894	1
PF00303	Thymidylat_synt	1	1	0	1	0.901	1
PF05721	PhyH	2	1	0	2	0.903	1
PF09349	OHCU_decarbox	1	1	0	1	0.908	1
PF01217	Clat_adaptor_s	1	1	0	1	0.909	1
PF02735	Ku	1	1	0	1	0.915	1
PF06419	COG6	1	1	0	1	0.915	1
PF13881	Rad60-SLD_2	1	1	0	1	0.915	1
PF08941	USP8_interact	1	1	0	1	0.917	1
PF01725	Ham1p_like	1	1	0	1	0.918	1
PF00701	DHDPS	1	1	0	1	0.919	1
PF01923	Cob_adeno_trans	1	1	0	1	0.919	1
PF08694	UFC1	1	1	0	1	0.922	1
PF02897	Peptidase_S9_N	2	2	1	2	0.923	1
PF13593	SBF_like	1	1	0	1	0.924	1
PF07693	KAP_NTPase	2	1	0	2	0.925	1
PF00337	Gal-bind_lectin	8	5	0.969022	7	0.926	1
PF01042	Ribonuc_L-PSP	1	1	0	1	0.934	1
PF03259	Robl_LC7	1	1	0	1	0.938	1
PF00715	IL2	1	1	0	1	0.941	1
PF03917	GSH_synth_ATP	2	1	0	2	0.942	1
PF00448	SRP54	1	1	0	1	0.946	1
PF00792	PI3K_C2	17	4	0.475997	16	0.946	1
PF00186	DHFR_1	1	1	0	1	0.947	1
PF06393	BID	1	1	0	1	0.955	1
PF09606	Med15	9	1	0	9	0.955	1
PF01291	LIF_OSM	1	1	0	1	0.957	1
PF01208	URO-D	1	1	0	1	0.959	1
PF00244	2003-03-14	3	3	1	3	0.966	1
PF00464	SHMT	2	1	0	2	0.966	1
PF03308	ArgK	1	1	0	1	0.966	1
PF10472	CReP_N	1	1	0	1	0.967	1
PF00342	PGI	2	1	0	2	0.968	1
PF01442	Apolipoprotein	2	2	1	2	0.974	1
PF13869	NUDIX_2	1	1	0	1	0.974	1
PF00177	Ribosomal_S7	3	1	0	3	0.978	1
PF00723	Glyco_hydro_15	10	3	0.96023	10	0.982	1
PF08997	UCR_6-4kD	1	1	0	1	0.982	1
PF00131	Metallothio	4	4	1	4	0.984	1
PF00162	PGK	3	1	0	3	0.987	1
PF00079	Serpin	36	25	0.977172	31	0.988	1
PF01125	G10	1	1	0	1	0.993	1
PF01951	Archease	1	1	0	1	0.994	1
PF13561	adh_short_C2	3	2	0.918296	3	0.994	1
PF04699	P16-Arc	1	1	0	1	0.997	1
PF06229	FRG1	5	1	0	5	1	1
PF09057	Smac_DIABLO	1	1	0	1	1	1
PF14651	Lipocalin_7	2	1	0	2	1	1
		6793	4276
