# Supplementary material for: Stage-specific protein-domain mutational profile of invasive ductal breast cancer
Source: BMC Med Genomics. 2020 Oct 22;13(Suppl 10):150. doi: 10.1186/s12920-020-00777-y (PMC7580001; doi:10.1186/s12920-020-00777-y)
Supplement: Supplementary file 6 — Additional file 6 Table S4: (Related to Fig. 2) Functional annotation of the identified 22 protein domains. [file 12920_2020_777_MOESM6_ESM.xlsx]

## Sheet: Domain_Annotation
Table S4. Functional annotation of the identified 22 protein domains
Classification	Pfam Id	Pfam name	Domain name	Functions related to tumor	Key genes families (#mutations)	Highly mutated genes (#mutations)	Domian descriptions and functions
Cell adhesion	PF00092	VWA	Von Willebrand factor type A domain	Tumor progression [1]	Type VI collagen family (18); vWA-like superfamily (10)	COL6A5 (7); COL6A3 (6); COL6A6 (5)	The type A domain in the von Willebrand factor (vWF) protein is the prototype for a protein superfamily, containing, vWF, complement factors B, C2, CR3 and CR4; the integrins (I-domains); collagen types VI, VII, XII and XIV; and other extracellular proteins in blood plasma. The domain plays a role in mediateing adhesion via metal ion-dependent adhesion sites (MIDAS). The VWA-containing proteins p…
	PF02210	Laminin_G_2	Laminin globular domain (Laminin-alpha, Neurexin and Sex hormone-binding globulin)		Neurexin family (23)	NRXN2 (6); NRXN1 (4); CNTNAP5 (4)	The laminin globular (G) domain can be found in one to several copies in various laminin family members. It is critical for heparin-binding and cell attachment activity. Laminin G-containing proteins appear to have a wide variety of roles in cell adhesion, signalling, migration, assembly and differentiation.
Cytoskeletal structure	PF00435	Spectrin	Spectrin repeat	Tumor suppresor [2-3]	Spectrin family (45); EF-hand superfamily (15); Alpha-actin family (12)	SPTA1 (14); DMD (9); SPTBN2 (8); SPTB (7); SPTAN1 (7)	Spectrin repeats are found in a handful proteins involved in cytoskeletal structure, including spectrin, alpha-actinin, dystrophin as well as the plakin family. It is one of the actin binding and membrane-protein anchoring domains.
Lipid or protein binding	PF00307	CH	Calponin homology domain	Breast tumor progression [4]	Calponin family (21)	PLS3 (5)	It comprises two types of actin binding domains: actinin-type and Calponin-type, present in duplicate at the N-termini of spectrin-like proteins (including dystrophin, alpha-actinin). One fucntion of these domains is to cross-link actin filaments into bundles and networks.
	PF00169	PH	Pleckstrin homology domain	Tumor progression [5-6]	PH domain-like superfamily (38); Protein kinase superfamily (17)	AKT1 (14); GRB14 (3); FGD6 (3); ABR (3)	The PH domain was first found in the Pleckstrin protein, the key substrate of protein kinase C in platelets. The PH-contiang proteins bind through this domain phosphatidylinositol lipids and other poteins including protein kinase C and some G-proteins to recruite them to different membranes to interact with other components of the cancer-related signal transduction pathways, including PI3K/AKT/mT…
	PF00595	PDZ	PDZ domain	Tumor suppresor [7-8]	PDZ domain-like superfamily (48)	MAGI1 (15); MPDZ (8); GRIP1 (4); MAGI2 (4)	Proteins containing PDZ domains play mainly a key role in anchoring receptor proteins in the membrane to cytoskeletal components.
	PF00168	C2	Protein kinase C conserved region 2	Tumor suppresor [9]	C2 domain superfamily (29 ); Synaptotagmin family (11)	RIMS2 (5); SYT17 (4); RPH3A (3); ESYT1 (3); PLCZ1 (3)	A C2 domain is a protein structural domain used to bind to cell membranes. The C2-containing proteins include PTEN and the PI3K proteins.
	PF00431	CUB	CUB domain	Tumor suppresor [10-13]	CSMD family (20); Spermadhesin, CUB domain (20); Peptidase family (14)	CUBN (14); CSMD2 (7); CSMD3 (7); CSMD1 (6 );	The CUB domain (named after complememnt C1r/C1s, Uegf, Bmp1) is a structural motif of approximately 110 residues found almost exclusively in extracellular and plasma membrane-associated proteins, such as tumor superssor CSMD proteins and the G protein-coupled receptor 126 (GRP126), a member of the adhesion GPCR family. The CUB-contaning proteins are involved in a diverse range of important functi…
	PF00041	fn3	Fibronectin type 3 domain	Tumor progression [14]	Protein kinase superfamily (83); Immunoglobulin superfamily (22); Protein-tyrosine phosphatase family (23); Tenascin family (20); Fibronectin type III superfamily (17)	TTN (71); COL12A1 (8); SDK[1, 2] (12); TNXB (7); TNC (5); TNN (5); PTPRQ (5);	This domain was first identified in the fibronectin protein, which plays a major role in cell adhesion, growth, migration, and differentiation.. It is present mainly in an array of extracellular proteins, including obscurin, a giant sarcomeric signaling protein, Titin, Sidekick Kinases (SDKs) in the immunoglobulin superfamily and four Tenascins proteins: Tenascins [C, R, X, W]. TNN encodes Tenasc…
Transmembrane transporter	PF00005	ABC_tran	ATP-binding domain of ABC transporters	Related with mutiple drug resistance [15]	ABC transporter superfamily (39)	ABCA (12); ABCB (9); ABCC (9);	This domain is found together with a transmembrane domain (TMD) in each transmembrane ABC transporter, which are involved in the extrusion of noxious substances, the export of extracellular toxins and the targeting of membrane components in human. ABCB1(MDR1), ABCC1(MRP1), ABCG2 proteins are reported to have function in drug resistance for breast cancer.
Signal transduction	PF00069	Pkinase	Protein kinase domain		Protein kinase superfamily (335)	MAP2K4 (17); MAP3K1 (10); PRKG[1, 2] (10); PKN[1, 2] (8); PRKCQ (4); AKT2 (4); ACVR[1B, 2A] (8); PRKD2 (4)	Protein kinases transfer the gamma phosphate from nucleoside triphosphates (often ATP) to one or more amino acid residues in a protein substrate side chain, resulting in a conformational change affecting protein function. The protein kinase domain is a structurally conserved protein domain that is involded in the catalytic function of these protieins. This domain may appear in duplicate in some p…
	PF07714	Pkinase_Tyr	Tyrosine kinase domain		Protein kinase superfamily (110)	FGFR2 (7); AXL (5); ALK (5); DDR2 (4); RET (4); ERBB2 (4)	Protein tyrosine kinases (PTKs) are protein kinases that add a phoaphate group to the amino acid tyrosine on a protein in the process called phosphalation, an important mechanism in communicating signals within a cell (signal transduction) and regulating cellular activity. There are over 90 PTKS classified into two groups: recepters and non-receptors. This domain is found in all the PTKs.
	PF00102	Y_phosphatase	Protein tyrosine phosphatase	breast cancer [20]	Protein-tyrosine phosphatase family (43)	PTPRD (5); PTPRF (4); PTPN12 (4)	Protein tyrosine phosphatases (PTPs) are a group of enzymes that remove phosphate groups from phosphorylated tyrosine residues on proteins. There are about 107 PTPs (38 classical, 61 dual-specific phosphatases (DSPs), and 8 others in human). PTENs are DSPs. This domain is found in all the PTPs. Together with tyrosine kinases, PTPs regulate many cellular processes, including cell groth and oncogen…
	PF00017	SH2	Src Homology 2 domain		SH2 domain superfamily (15); Protein kinase superfamily (11); STAT family	PIK3R1 (3); ABL2 (3)	Src Homology domains that are found in adaptor or adaptor-interacting proteins that aid in signal transduction of a receptor tyrosine kinase pathway, which is found in 115 human proteins.
	PF00620	RhoGAP	GTPase-activator protein for Rho/Rac/Cdc42-like small GTPases		GTPase activation domain, GAP superfamily (33)	ABR (4); SRGAP1 (3)	RhoGAP domain is a protein domain of GTPase activating proteins that bind to activated G proteins and stimulate their GTPase activity, terminating a signaling event.
	PF00621	RhoGEF	Guanine nucleotide exchange factor		DBL homology domain (DH-domain) (42)	NGEF (4); ARHGEF7 (3); ABR (3)	This domain is also called the DH domain. RhoGEF domain is a structural domain of guanine nucleotide exchange factors (GEFs) that activate monomeric Rho/Rac/Cdc42-like GTPases by stimulating the release of guanosine diphosphate (GDP) to allow binding of guanosine triphosphate (GTP).
Immunoglobulin	PF07679	I-set	Immunoglobulin I-set domain	Inhibit tumor progression [16]	Protein kinase superfamily (90); Immunoglobulin superfamily (57)	TTN (64); OBSCN (17); HMCN1 (9); DCC (5); MYLK (4); MYBPC2 (4); MXRA5 (4)	I-set domains are found in a handful of cell adhesion molecules and several other diverse protein families, including receptor PTKs and the semaphorin 4D that is involved in axonal guidance, immune function and angiogenesis.
	PF13895	Ig_2	Immunoglobulin like domain		Immunoglobulin superfamily (31)	FCRL5 (5); IL1RL2 (3)	The immunoglobulin-like domains are found in hundreds of proteins of different functions, including antibodies, the giant muscle kinase titin, and receptor tyrosine kinases. Immunoglobulin-like domains may be involved in protein–protein and protein–ligand interactions.
	PF07686	V-set	Immunoglobulin V-set domain		Immunoglobulin superfamily (84)	IGHG (3); TRBV7-3 (2); CD[79B, 300A] (4); CEACAM5 (2); PSG2 (2); SIGLEC8 (2); IGKV3D[15, 20] (4);	V-set domains are found in diverse protein families, including immunoglobulin light and heavy chains, T-cell receptors such as Cluster of Differentiation (CD) proteins, receptro tyrosine kinases; and the programmed cell death protein 1 (PD1).
	PF13927	Ig_3	Immunoglobulin like domain	Tumor suppresor [17]	Immunoglobulin superfamily (62)	MDGA2 (4); KIRREL (4); IGSF10 (4)	The immunoglobulin-like domains are found in hundreds of proteins of different functions, including antibodies, the giant muscle kinase titin, and receptor tyrosine kinases. Immunoglobulin-like domains may be involved in protein–protein and protein–ligand interactions.
DNA or RNA binding	PF00046	Homeobox	Homeodomain fold	Onco-domain [18-19]	Homeobox family (33)	ZFHX4 (3); DLX6 (3)	DNA binding domains found in the homebox genes that are highly conserved developmental master regulators with tight tissue-specific, spatiotemporal control. These genes are known to be dysregulated in several cancers and are often controlled by DNA methylation
	PF00076	RRM_1	RNA recognition motif.		RNA-binding domain, RBD (25); RRM family (9)	SYNCRIP (4); NCL (3)	RRMs are found in a variety of RNA binding proteins,
References:
[1] Chen, P., Cescon, M. and Bonaldo, P., 2013. Collagen VI in cancer and its biological mechanisms. Trends in molecular medicine, 19(7), pp.410-417. http://www.cell.com/trends/molecular-medicine/fulltext/S1471-4914(13)00059-2
[2] Kitisin, K., et al. 2007. Disruption of transforming growth factor-β signaling through β-spectrin ELF leads to hepatocellular cancer through cyclin D1 activation. Oncogene, 26(50), pp.7103-7110. http://www.nature.com/onc/journal/v26/n50/abs/1210513a.html
[3] Jiang, X., et al., 2010. Reduced expression of the membrane skeleton protein beta1-spectrin (SPTBN1) is associated with worsened prognosis in pancreatic cancer. Histology and Histopathol (2010) vol. 25.https://digitum.um.es/xmlui/handle/10201/46517
[4] Ueo, H. et al., 2015. Circulating tumour cell-derived plastin3 is a novel marker for predicting long-term prognosis in patients with breast cancer. British journal of cancer, 112(9), pp.1519-1526. https://www.ncbi.nlm.nih.gov/pubmed/25880010
[5] Carpten, J.D. et al., 2007. A transforming mutation in the pleckstrin homology domain of AKT1 in cancer. Nature, 448(7152), pp.439-444. http://www.nature.com/nature/journal/v448/n7152/full/nature05933.html
[6] Joh, E.H., et al. 2012. Pleckstrin homology domain of Akt kinase: A proof of principle for highly specific and effective non-enzymatic anti-cancer target. PloS one, 7(11), p.e50424. http://journals.plos.org/plosone/article?id=10.1371/journal.pone.0050424
[7] Zaric, J., et al., 2012. Identification of MAGI1 as a tumor-suppressor protein induced by cyclooxygenase-2 inhibitors in colorectal cancer cells. Oncogene, 31(1), pp.48-59. https://www.ncbi.nlm.nih.gov/pubmed/21666716
[8] Feng, X. et al., 2014. Regulation and involvement in cancer and pathological conditions of MAGI1, a tight junction protein. Anticancer research, 34(7), pp.3251-3256. https://www.ncbi.nlm.nih.gov/pubmed/24982328
[9] Raftopoulou, M., et al., 2004. Regulation of cell migration by the C2 domain of the tumor suppressor PTEN. Science, 303(5661), pp.1179-1181. http://science.sciencemag.org/content/303/5661/1179.full
[10] Kaseda, R., et al., 2011. Role of megalin and cubilin in the metabolism of vitamin D3. Therapeutic Apheresis and Dialysis, 15(s1), pp.14-17https://www.ncbi.nlm.nih.gov/pubmed/21595846?dopt=Abstract
[11] Narvaez, C.J., et al., 2014. The impact of vitamin D in breast cancer: genomics, pathways, metabolism. Frontiers in physiology, 5. http://journal.frontiersin.org/article/10.3389/fphys.2014.00213/full
[12] Lau, W.L. and Scholnick, S.B., 2003. Identification of two new members of the CSMD gene family. Genomics, 82(3), pp.412-415. http://www.sciencedirect.com/science/article/pii/S0888754303001496
[13] Zhang, R. and Song, C., 2014. Loss of CSMD1 or 2 may contribute to the poor prognosis of colorectal cancer patients. Tumor Biology, 35(5), pp.4419-4423. https://www.ncbi.nlm.nih.gov/pubmed/24408017/
[14] Oskarsson, T., et al., 2011. Breast cancer cells produce tenascin C as a metastatic niche component to colonize the lungs. Nature medicine, 17(7), pp.867-874. http://www.nature.com/nm/journal/v17/n7/full/nm.2379.html
[15] Glavinas, H., et al., 2004. The role of ABC transporters in drug resistance, metabolism and toxicity. Current drug delivery, 1(1), pp.27-42. https://www.ncbi.nlm.nih.gov/pubmed/16305368
[16] Shriver, M., et al., 2015. Loss of giant obscurins from breast epithelium promotes epithelial-to-mesenchymal transition, tumorigenicity and metastasis. Oncogene, 34(32), pp.4248-4259.http://www.nature.com/onc/journal/v34/n32/abs/onc2014358a.html
[17] Wang, K., et al, 2016. MDGA2 is a novel tumour suppressor cooperating with DMAP1 in gastric cancer and is associated with disease outcome. Gut, 65(10), pp.1619-1631.http://gut.bmj.com/content/early/2015/07/23/gutjnl-2015-309276.full
[18] Abate-Shen, C., 2002. Deregulated homeobox gene expression in cancer: cause or consequence?. Nature Reviews Cancer, 2(10), pp.777-785. http://www.nature.com/nrc/journal/v2/n10/full/nrc907.html
[19] Haria, D. and Naora, H., 2013. Homeobox gene deregulation: impact on the hallmarks of cancer. Cancer hallmarks, 1(2-3), pp.67-76. https://www.ncbi.nlm.nih.gov/pmc/articles/PMC3992520/
[20] The Cancer Genome Atlas Network, 2012. Comprehensive molecular portraits of human breast cancers, Nature, 490: 61-70. http://www.nature.com/nature/journal/v490/n7418/full/nature11412.html
