# Supplementary material for: Stage-specific protein-domain mutational profile of invasive ductal breast cancer
Source: BMC Med Genomics. 2020 Oct 22;13(Suppl 10):150. doi: 10.1186/s12920-020-00777-y (PMC7580001; doi:10.1186/s12920-020-00777-y)
Supplement: Supplementary file 7 — Additional file 7 Table S5: (Related to Fig. 2) The identified 22 protein domains. [file 12920_2020_777_MOESM7_ESM.xlsx]

## Sheet: Pkinase
335	Protein kinase superfamily	32	20	Protein kinase superfamily, CMGC Ser/Thr protein kinase family, CDC2/CDKX subfamily	CDK1(2)	CDK10(2)	CDK11A(2)	CDK11B(2)	CDK13(1)	CDK14(3)	CDK15(1)	CDK16(1)	CDK17(2)	CDK18(2)	CDK19(3)	CDK4(1)	CDK6(1)	CDK7(1)	CDKL1(1)	CDKL2(1)	CDKL3(1)	CDKL4(1)	ICK(2)	MOK(2)
		28	12	Protein kinase superfamily, AGC Ser/Thr protein kinase family, PKC subfamily	PAK1(1)	PKN1(4)	PKN2(4)	PRKACA(2)	PRKCB(2)	PRKCD(1)	PRKCE(2)	PRKCG(2)	PRKCH(2)	PRKCI(1)	PRKCQ(4)	PRKCZ(3)
		23	4	Protein kinase superfamily, STE Ser/Thr protein kinase family, MAP kinase kinase subfamily	MAP2K1(2)	MAP2K3(2)	MAP2K4(17)	PBK(2)
		21	14	Protein kinase superfamily, Ser/Thr protein kinase family	AAK1(1)	BMP2K(1)	CAMKK1(1)	CAMKK2(1)	ERN1(3)	ERN2(1)	GAK(1)	PDIK1L(4)	STK31(1)	STK32A(1)	STK32C(1)	STK35(2)	TLK2(1)	TTK(2)
		5	2	Protein kinase superfamily, AGC Ser/Thr protein kinase family, RAC subfamily	AKT2(4)	AKT3(1)
		18	15	Protein kinase superfamily, STE Ser/Thr protein kinase family, STE20 subfamily	MAP3K19(1)	MAP4K2(1)	MAP4K4(1)	NRK(3)	PAK1(1)	PAK3(1)	PAK7(1)	STK10(1)	STK25(1)	STK39(1)	STK4(1)	STRADA(2)	TAOK1(1)	TAOK2(1)	TNIK(1)
		17	14	Protein kinase superfamily, CAMK Ser/Thr protein kinase family	CAMKV(1)	MKNK1(1)	MKNK2(2)	NIM1K(1)	PASK(1)	PHKG1(1)	PHKG2(1)	PSKH2(1)	SNRK(1)	SPEG(1)	TRIO(1)	TSSK3(1)	TSSK4(1)	TTN(3)
		16	10	Protein kinase superfamily, AGC Ser/Thr protein kinase family	CIT(2)	LATS1(1)	MAST1(2)	MAST2(2)	MAST3(2)	ROCK1(1)	SGK1(2)	SGK2(1)	SGK3(1)	STK38L(2)
		15	6	Protein kinase superfamily, AGC Ser/Thr protein kinase family, S6 kinase subfamily	RPS6KA1(2)	RPS6KA2(4)	RPS6KA3(3)	RPS6KA4(3)	RPS6KA5(2)	RPS6KB2(1)
		15	5	Protein kinase superfamily, STE Ser/Thr protein kinase family, MAP kinase kinase kinase subfamily	MAP3K1(10)	MAP3K2(1)	MAP3K4(1)	MAP3K6(2)	MAP3K8(1)
		12	9	Protein kinase superfamily, CAMK Ser/Thr protein kinase family, SNF1 subfamily	BRSK2(3)	MARK1(1)	MARK2(1)	MARK4(1)	MELK(1)	NUAK1(1)	NUAK2(2)	PRKAA1(1)	PRKAA2(1)
		12	4	Protein kinase superfamily, TKL Ser/Thr protein kinase family, TGFB receptor subfamily	ACVR1B(4)	ACVR2A(4)	ACVR2B(1)	AMHR2(3)
		11	7	Protein kinase superfamily, CMGC Ser/Thr protein kinase family, MAP kinase subfamily	MAPK10(3)	MAPK15(1)	MAPK3(1)	MAPK4(2)	MAPK6(2)	MAPK7(1)	MAPK8(1)
		10	2	Protein kinase superfamily, AGC Ser/Thr protein kinase family, cGMP subfamily	PRKG1(5)	PRKG2(5)
		8	5	Protein kinase superfamily, CAMK Ser/Thr protein kinase family, CaMK subfamily	CAMK2A(2)	CAMK2D(2)	CAMK2G(2)	CAMK4(1)	PNCK(1)
		7	5	Protein kinase superfamily, NEK Ser/Thr protein kinase family, NIMA subfamily	NEK2(1)	NEK3(1)	NEK5(1)	NEK8(2)	NEK9(2)
		7	4	Protein kinase superfamily, CMGC Ser/Thr protein kinase family	PRPF4B(3)	SRPK1(1)	SRPK2(2)	SRPK3(1)
		7	4	Protein kinase superfamily, AGC Ser/Thr protein kinase family, cAMP subfamily	PRKACA(2)	PRKACB(1)	PRKACG(2)	PRKX(2)
		6	4	Protein kinase superfamily, AGC Ser/Thr protein kinase family, GPRK subfamily	ADRBK1(1)	GRK1(1)	GRK6(3)	GRK7(1)
		5	2	Protein kinase superfamily, Ser/Thr protein kinase family, GCN2 subfamily	EIF2AK1(2)	EIF2AK4(3)
		5	2	Protein kinase superfamily, CMGC Ser/Thr protein kinase family, Lammer subfamily	CLK2(3)	CLK3(2)
		5	2	Protein kinase superfamily, CAMK Ser/Thr protein kinase family, PKD subfamily	PRKD2(4)	PRKD3(1)
		4	3	Protein kinase superfamily, CMGC Ser/Thr protein kinase family, MNB/DYRK subfamily	DYRK2(1)	DYRK3(1)	DYRK4(2)
		4	3	Protein kinase superfamily, AGC Ser/Thr protein kinase family, DMPK subfamily	CDC42BPB(2)	CDC42BPG(1)	DMPK(1)
		4	2	Protein kinase superfamily, Ser/Thr protein kinase family, I-kappa-B kinase subfamily	CHUK(1)	IKBKE(3)
		4	2	Protein kinase superfamily, CAMK Ser/Thr protein kinase family, Tribbles subfamily	TRIB1(1)	TRIB2(3)
		3	2	Protein kinase superfamily, Ser/Thr protein kinase family, CK2 subfamily	CSNK2A1(2)	CSNK2A2(1)
		3	2	Protein kinase superfamily, CK1 Ser/Thr protein kinase family	TTBK1(2)	TTBK2(1)
		3	2	Protein kinase superfamily	PEAK1(2)	SCYL2(1)
		3	1	Protein kinase superfamily, TKL Ser/Thr protein kinase family	RIPK3(3)
		3	1	Protein kinase superfamily, CAMK Ser/Thr protein kinase family, CHK2 subfamily	CHEK2(3)
		2	2	Protein kinase superfamily, Ser/Thr protein kinase family, WEE1 subfamily	PKMYT1(1)	WEE1(1)
		2	2	Protein kinase superfamily, CMGC Ser/Thr protein kinase family, HIPK subfamily	HIPK2(1)	HIPK3(1)
		2	2	Protein kinase superfamily, CK1 Ser/Thr protein kinase family, VRK subfamily	VRK1(1)	VRK3(1)
		2	2	Protein kinase superfamily, CK1 Ser/Thr protein kinase family, Casein kinase I subfamily	CSNK1A1L(1)	CSNK1E(1)
		2	2	Protein kinase superfamily, CAMK Ser/Thr protein kinase family, PIM subfamily	PIM2(1)	PIM3(1)
		2	1	Protein kinase superfamily, TKL Ser/Thr protein kinase family, ROCO subfamily	LRRK1(2)
		2	1	Protein kinase superfamily, Ser/Thr protein kinase family, Aurora subfamily	AURKB(2)
		2	1	Protein kinase superfamily, CMGC Ser/Thr protein kinase family, GSK-3 subfamily	GSK3A(2)
		1	1	Protein kinase superfamily, Ser/Thr protein kinase family, WNK subfamily	WNK3(1)
		1	1	Protein kinase superfamily, Ser/Thr protein kinase family, CDC7 subfamily	CDC7(1)
		1	1	Protein kinase superfamily, CAMK Ser/Thr protein kinase family, DAP kinase subfamily	DAPK1(1)
2	CLASP family	2	1	CLASP family	MAST1(2)
1	TRAFAC class myosin-kinesin ATPase superfamily, Myosin family; Protein kinase superfamily, STE Ser/Thr protein kinase family	1	1	TRAFAC class myosin-kinesin ATPase superfamily, Myosin family; Protein kinase superfamily, STE Ser/Thr protein kinase family	MYO3A(1)

## Sheet: fn3
83	Protein kinase superfamily	74	2	Protein kinase superfamily, CAMK Ser/Thr protein kinase family	MYLK(3)	TTN(71)
		7	5	Protein kinase superfamily, Tyr protein kinase family, Ephrin receptor subfamily	EPHA1(1)	EPHA3(1)	EPHA5(2)	EPHB1(1)	EPHB2(2)
		1	1	Protein kinase superfamily, Tyr protein kinase family, Tie subfamily	TEK(1)
		1	1	Protein kinase superfamily, Tyr protein kinase family, AXL/UFO subfamily	AXL(1)
23	Protein-tyrosine phosphatase family	13	4	Protein-tyrosine phosphatase family, Receptor class 2A subfamily	PTPRD(4)	PTPRF(3)	PTPRQ(5)	PTPRS(1)
		5	1	Protein-tyrosine phosphatase family, Receptor class 7 subfamily	PTPRQ(5)
		2	2	Protein-tyrosine phosphatase family, Receptor class 2B subfamily	PTPRK(1)	PTPRT(1)
		3	2	Protein-tyrosine phosphatase family, Receptor class 3 subfamily	PTPRB(2)	PTPRH(1)
22	Immunoglobulin superfamily	8	3	Immunoglobulin superfamily, DCC family	DCC(5)	IGDCC4(1)	NEO1(2)
		4	3	Immunoglobulin superfamily, Contactin family	CNTN1(2)	CNTN3(1)	CNTN6(1)
		3	2	Immunoglobulin superfamily, ROBO family	ROBO1(2)	ROBO2(1)
		3	2	Immunoglobulin superfamily, L1/neurofascin/NgCAM family	L1CAM(2)	NFASC(1)
		2	2	Immunoglobulin superfamily, MyBP family	MYBPC1(1)	MYBPHL(1)
		2	1	Immunoglobulin superfamily	L1CAM(2)
17	Fibronectin type III superfamily	10	6	Fibronectin type III superfamily;	DSCAM(2)	DSCAML1(1)	IGFN1(1)	MYOM2(2)	MYOM3(1)	NCAM1(3)
		4	1	Fibronectin type III superfamily; Concanavalin A-like lectins/glucanases superfamily	USH2A(4)
		2	1	Fibronectin type III superfamily; Kringle-like superfamily	FN1(2)
		1	1	Fibronectin type III superfamily; vWA-like superfamily; BPTI-like	COL7A1(1)
3	Type I cytokine receptor family	2	2	Type I cytokine receptor family, Type 2 subfamily	IL31RA(1)	IL6ST(1)
		1	1	Type I cytokine receptor family, Type 4 subfamily	IL7R(1)
20	Tenascin family	20	4	Tenascin family	TNC(5)	TNN(5)	TNR(3)	TNXB(7)
12	Sidekick family	12	2	Sidekick family	SDK1(7)	SDK2(5)
9	Fibril-associated collagens with interrupted helices (FACIT) family	9	2	Fibril-associated collagens with interrupted helices (FACIT) family	COL12A1(8)	COL14A1(1)
2	FNDC3 family	2	1	FNDC3 family	FNDC3A(2)
1	Integrin beta chain family	1	1	Integrin beta chain family	ITGB4(1)

## Sheet: I-set
90	Protein kinase superfamily	86	4	Protein kinase superfamily, CAMK Ser/Thr protein kinase family	MYLK(4)	OBSCN(17)	SPEG(1)	TTN(64)
		3	2	Protein kinase superfamily, Tyr protein kinase family, Fibroblast growth factor receptor subfamily	FGFR1(2)	FGFR2(1)
		1	1	Protein kinase superfamily, Tyr protein kinase family	MUSK(1)
57	Immunoglobulin superfamily	12	7	Immunoglobulin superfamily; Fibronectin type III superfamily	DSCAM(3)	DSCAML1(1)	IGFN1(1)	MYOM2(1)	MYOM3(2)	NCAM1(1)	OBSL1(3)
		11	5	Immunoglobulin superfamily, DCC family	DCC(5)	IGDCC3(3)	IGDCC4(1)	NEO1(1)	PRTG(1)
		9	1	Immunoglobulin superfamily; vWA-like superfamily; GFP-like superfamily;Growth factor receptor;TSP-1 type 1 repeat superfamily;	HMCN1(9)
		6	3	Immunoglobulin superfamily, MyBP family	MYBPC2(4)	MYBPC3(1)	MYBPH(1)
		5	2	Immunoglobulin superfamily; L domain-like superfamily;	LRRC4C(1)	MXRA5(4)
		4	2	Immunoglobulin superfamily, ROBO family	ROBO1(1)	ROBO2(3)
		3	3	Immunoglobulin superfamily, L1/neurofascin/NgCAM family	L1CAM(1)	NFASC(1)	NRCAM(1)
		3	1	Immunoglobulin superfamily; Fibronectin type III superfamily; Concanavalin A-like lectins/glucanases superfamily;	MDGA2(3)
		2	2	Immunoglobulin superfamily, Contactin family	CNTN1(1)	CNTN5(1)
		1	1	Immunoglobulin superfamily; Growth factor receptor;	KAZALD1(1)
		1	1	Immunoglobulin superfamily	L1CAM(1)
6	Peroxidase family, XPO subfamily	6	2	Peroxidase family, XPO subfamily	PXDN(3)	PXDNL(3)
5	Myotilin/palladin family	5	2	Myotilin/palladin family	MYOT(2)	MYPN(3)
2	Unc-5 family	2	2	Unc-5 family	UNC5C(1)	UNC5D(1)
2	Protein-tyrosine phosphatase family, Receptor class 2A subfamily	2	2	Protein-tyrosine phosphatase family, Receptor class 2A subfamily	PTPRD(1)	PTPRF(1)
2	Sidekick family	2	1	Sidekick family	SDK2(2)
1	WFIKKN family	1	1	WFIKKN family	WFIKKN2(1)
1	LRFN family	1	1	LRFN family	LRFN5(1)

## Sheet: Pkinase_Tyr
110	Protein kinase superfamily	18	8	Protein kinase superfamily, Tyr protein kinase family, Insulin receptor subfamily	ALK(5)	DDR1(2)	DDR2(4)	INSRR(1)	LTK(1)	NTRK1(1)	NTRK3(1)	PTK7(3)
		10	4	Protein kinase superfamily, Tyr protein kinase family	AATK(1)	MST1R(2)	MUSK(3)	RET(4)
		9	2	Protein kinase superfamily, Tyr protein kinase family, Fibroblast growth factor receptor subfamily	FGFR1(1)	FGFR2(8)
		8	7	Protein kinase superfamily, Tyr protein kinase family, Ephrin receptor subfamily	EPHA1(1)	EPHA3(1)	EPHA8(1)	EPHB2(1)	EPHB3(1)	EPHB4(1)	EPHB6(2)
		8	5	Protein kinase superfamily, TKL Ser/Thr protein kinase family	KSR1(2)	KSR2(1)	LIMK1(2)	LIMK2(2)	RIPK1(1)
		8	4	Protein kinase superfamily, Tyr protein kinase family, EGF receptor subfamily	EGFR(1)	ERBB2(4)	ERBB3(1)	ERBB4(2)
		7	3	Protein kinase superfamily, Tyr protein kinase family, AXL/UFO subfamily	AXL(5)	MERTK(1)	TYRO3(1)
		5	2	Protein kinase superfamily, Tyr protein kinase family, ROR subfamily	ROR1(2)	ROR2(3)
		4	4	Protein kinase superfamily, Tyr protein kinase family, CSF-1/PDGF receptor subfamily	FLT1(1)	KIT(1)	PDGFRA(1)	PDGFRB(1)
		4	3	Protein kinase superfamily, Tyr protein kinase family, TEC subfamily	BTK(1)	ITK(1)	TEC(2)
		4	2	Protein kinase superfamily, Tyr protein kinase family, FAK subfamily	PTK2(3)	PTK2B(1)
		3	3	Protein kinase superfamily, Tyr protein kinase family, JAK subfamily	JAK1(1)	JAK2(1)	TYK2(1)
		3	2	Protein kinase superfamily, Tyr protein kinase family, SRC subfamily	BLK(2)	FGR(1)
		3	2	Protein kinase superfamily, Tyr protein kinase family, Fes/fps subfamily	FER(2)	FES(1)
		3	2	Protein kinase superfamily, Ser/Thr protein kinase family	DSTYK(1)	NRBP1(2)
		3	2	Protein kinase superfamily, STE Ser/Thr protein kinase family, MAP kinase kinase kinase subfamily	MAP3K10(1)	MAP3K12(2)
		2	2	Protein kinase superfamily, TKL Ser/Thr protein kinase family, TGFB receptor subfamily	ACVR1C(1)	ACVRL1(1)
		2	2	Protein kinase superfamily, TKL Ser/Thr protein kinase family, RAF subfamily	ARAF(1)	BRAF(1)
		2	2	Protein kinase superfamily, TKL Ser/Thr protein kinase family, Pelle subfamily	IRAK1(1)	IRAK4(1)
		2	1	Protein kinase superfamily, Tyr protein kinase family, Tie subfamily	TEK(2)
		2	1	Protein kinase superfamily, Tyr protein kinase family, SYK/ZAP-70 subfamily	ZAP70(2)
6	Adenylyl cyclase class-4/guanylyl cyclase family	6	4	Adenylyl cyclase class-4/guanylyl cyclase family	GUCY2C(2)	GUCY2D(1)	NPR1(2)	NPR2(1)
2	Nuclear hormone receptor family, NR4 subfamily	2	1	Nuclear hormone receptor family, NR4 subfamily	TEC(2)
1	CNKSR family	1	1	CNKSR family	KSR2(1)

## Sheet: V-set
84	Immunoglobulin superfamily	61	55	Immunoglobulin superfamily	CD101(1)	CD79B(2)	CD8B(1)	ESAM(1)	HEPACAM(1)	HHLA2(1)	IGHG3(3)	IGHV1-2(1)	IGHV1-24(1)	IGHV1-46(1)	IGHV1-69(1)	IGHV2-26(1)	IGHV3-38(1)	IGHV3-66(1)	IGHV3-7(1)	IGHV4-28(1)	IGHV4-31(1)	IGKV1D-12(1)	IGKV1D-13(1)	IGKV1D-16(1)	IGKV1D-33(1)	IGKV1D-42(1)	IGKV1D-8(1)	IGKV2D-30(1)	IGKV3-7(1)	IGKV3D-15(2)	IGKV3D-20(2)	IGKV6-21(1)	IGLV1-40(1)	IGLV1-47(1)	IGLV2-33(1)	IGLV3-16(1)	IGLV3-25(1)	IGLV3-32(1)	IGLV4-3(1)	IGLV5-45(1)	IGLV5-48(1)	IGSF8(1)	PTGFRN(1)	SIRPB1(1)	TIGIT(1)	TRAV13-2(1)	TRAV24(1)	TRBC2(1)	TRBV10-2(1)
		8	6	Immunoglobulin superfamily, CEA family	CEACAM3(1)	CEACAM4(1)	CEACAM5(2)	PSG1(1)	PSG11(1)	PSG2(2)
		7	6	Immunoglobulin superfamily, SIGLEC (sialic acid binding Ig-like lectin) family	CD33(1)	SIGLEC1(1)	SIGLEC12(1)	SIGLEC5(1)	SIGLEC6(1)	SIGLEC8(2)
		5	5	Immunoglobulin superfamily, BTN/MOG family	BTN2A1(1)	BTN2A2(1)	BTN3A1(1)	BTNL9(1)	ICOSLG(1)
		2	1	Immunoglobulin superfamily	AMICA1(2)
		1	1	Immunoglobulin superfamily, TIM family	TIMD4(1)
2	Sodium channel auxiliary subunit	1	1	Sodium channel auxiliary subunit SCN3B (TC 8.A.17) family	SCN3B(1)
		1	1	Sodium channel auxiliary subunit SCN2B (TC 8.A.17) family	SCN2B(1)
4	CD300 family	4	3	CD300 family	CD300A(2)	CD300C(1)	CD300E(1)
1	Nectin family	1	1	Nectin family	PVR(1)
1	Myelin P0 protein family	1	1	Myelin P0 protein family	MPZL1(1)
[truncated: 10 more columns]

## Sheet: Spectrin
45	Spectrin family	45	6	Spectrin family	SPTA1(14)	SPTAN1(7)	SPTB(7)	SPTBN1(4)	SPTBN2(8)	SPTBN4(5)
12	Alpha-actinin family	12	3	Alpha-actinin family	ACTN1(2)	ACTN2(6)	ACTN4(4)
15	EF-hand superfamily	9	1	EF-hand superfamily; Calponin-homology domain, CH-domain; WW domain superfamily	DMD(9)
		6	1	Gas2-related domain;EF-hand superfamily; Calponin-homology domain, CH-domain; Plakin repeat superfamily	DST(6)
5	Nesprin family	5	2	Nesprin family	SYNE1(4)	SYNE2(1)
5	Plakin or cytolinker family	5	1	Plakin or cytolinker family	MACF1(5)
4	Protein kinase superfamily, CAMK Ser/Thr protein kinase family	4	2	Protein kinase superfamily, CAMK Ser/Thr protein kinase family	KALRN(3)	TRIO(1)

## Sheet: PH
17	Protein kinase superfamily	14	1	Protein kinase superfamily, AGC Ser/Thr protein kinase family, RAC subfamily	AKT1(14)
		2	1	Protein kinase superfamily, AGC Ser/Thr protein kinase family	CIT(2)
		1	1	Protein kinase superfamily, Tyr protein kinase family, TEC subfamily	BTK(1)
38	PH domain-like	6	3	DBL homology domain (DH-domain);PH domain-like;	FGD1(1)	FGD4(2)	FGD6(3)
		5	5	PH domain-like	ANLN(1)	MPRIP(1)	PLEKHA1(1)	PLEKHA2(1)	PLEKHB1(1)
		4	2	PH domain-like; FYVE/PHD zinc finger;	PLEKHF1(2)	PLEKHF2(2)
		3	1	DBL homology domain (DH-domain); GTPase activation domain, GAP; C2 domain (Calcium/lipid-binding domain, CaLB);PH domain-like;	ABR(3)
		2	2	GTPase activation domain, GAP;PH domain-like;	ARHGAP24(1)	ARHGAP25(1)
		2	2	GTPase activation domain, GAP; SH3-domain;PH domain-like;WW domain;	ARHGAP12(1)	ARHGAP9(1)
		2	1	Sec7 domain;PH domain-like;	CYTH4(2)
		2	1	SAM/Pointed domain; GTPase activation domain, GAP;PH domain-like;	ARAP1(2)
		2	1	Calponin-homology domain, CH-domain; DBL homology domain (DH-domain); SH3-domain;PH domain-like; SH2 domain;	VAV1(2)
		2	1	Calponin-homology domain, CH-domain; DBL homology domain (DH-domain); SH3-domain;PH domain-like;	ARHGEF7(2)
		1	1	PH domain-like; SH2 domain;	SH3BP2(1)
		1	1	GTPase activation domain, GAP; C2 domain (Calcium/lipid-binding domain, CaLB); SH3-domain;PH domain-like; SH2 domain;	RASA1(1)
		1	1	Ankyrin repeat;PH domain-like;	ACAP2(1)
		1	1	DBL homology domain (DH-domain);PH domain-like; FYVE/PHD zinc finger;	FGD2(1)
		1	1	DBL homology domain (DH-domain); Ras GEF;PH domain-like;	RASGRF1(1)
		1	1	Histone-fold; DBL homology domain (DH-domain); Ras GEF;PH domain-like;	SOS2(1)
		1	1	Second domain of FERM; PH domain-like;	PLEKHH2(1)
		1	1	Second domain of FERM; DBL homology domain (DH-domain);PH domain-like; Ubiquitin-like;	FARP1(1)
4	GRB7/10/14 family	4	2	GRB7/10/14 family	GRB10(1)	GRB14(3)
3	TRAFAC class dynamin-like GTPase superfamily, Dynamin/Fzo/YdjA family	3	3	TRAFAC class dynamin-like GTPase superfamily, Dynamin/Fzo/YdjA family	DNM1(1)	DNM2(1)	DNM3(1)
1	TRAFAC class myosin-kinesin ATPase superfamily, Myosin family	1	1	TRAFAC class myosin-kinesin ATPase superfamily, Myosin family	MYO10(1)
1	Sesquipedalian family	1	1	Sesquipedalian family	FAM109B(1)
1	PLEKHD1 family	1	1	PLEKHD1 family	PLEKHD1(1)
1	OSBP family	1	1	OSBP family	OSBPL8(1)
1	MRL family	1	1	MRL family	APBB1IP(1)
1	DOCK family	1	1	DOCK family	DOCK11(1)

## Sheet: PDZ
		15	1	CNKSR family	MAGI1(15)
		15	1	PDZ domain-like; WW domain; P-loop containing nucleoside triphosphate hydrolases;	MAGI1(15)
		12	7	PDZ domain-like	DFNB31(1)	GRIP1(4)	LNX1(2)	MAGIX(1)	PDZD2(1)	PDZD3(2)	SDCBP2(1)
		10	6	MAGUK family	DLG1(2)	DLG4(1)	DLG5(1)	MAGI2(4)	TJP1(1)	TJP2(1)
21	PDZ domain-like	8	1	L27 domain; PDZ domain-like	MPDZ(8)
		4	2	Second domain of FERM; PDZ domain-like;PH domain-like; Ubiquitin-like;	FRMPD2(3)	FRMPD4(1)
		3	2	TRAF domain-like; PDZ domain-like	PDZRN3(1)	PDZRN4(2)
		1	1	PDZ domain-like;PH domain-like	APBA2(1)
		1	1	SMAD/FHA domain; PDZ domain-like; Ubiquitin-like	MLLT4(1)
		1	1	C2 domain (Calcium/lipid-binding domain, CaLB); PDZ domain-like; FYVE/PHD zinc finger;	RIMS1(1)
		1	1	GTPase activation domain, GAP; PDZ domain-like;PH domain-like	ARHGAP21(1)
		1	1	Regulator of G-protein signaling, RGS; PDZ domain-like;PH domain-like; Ubiquitin-like	RGS12(1)
		1	1	SAM/Pointed domain; PDZ domain-like	PPP1R9A(1)
2	Protein kinase superfamily	1	1	Protein kinase superfamily, TKL Ser/Thr protein kinase family	LIMK2(1)
		1	1	Protein kinase superfamily, AGC Ser/Thr protein kinase family	MAST1(1)
4	LAP (LRR and PDZ) protein family	4	2	LAP (LRR and PDZ) protein family	ERBB2IP(1)	SCRIB(3)
4	Concanavalin A-like lectins/glucanases;	4	1	Concanavalin A-like lectins/glucanases;	GRIP1(4)
2	DSH family	2	2	DSH family	DVL1(1)	DVL3(1)
1	WD repeat L(2)GL family	1	1	WD repeat L(2)GL family	DLG4(1)
1	Shroom family	1	1	Shroom family	SHROOM3(1)
1	Protein-tyrosine phosphatase family, Non-receptor class subfamily	1	1	Protein-tyrosine phosphatase family, Non-receptor class subfamily	PTPN3(1)
1	Peptidase S1C family	1	1	Peptidase S1C family	HTRA1(1)
1	PAR6 family	1	1	PAR6 family	PARD6B(1)
1	PAR3 family	1	1	PAR3 family	PARD3(1)
1	CLASP family	1	1	CLASP family	MAST1(1)

## Sheet: C2
29	C2 domain (Calcium/lipid-binding domain, CaLB)	7	2	C2 domain (Calcium/lipid-binding domain, CaLB);PDZ domain-like;FYVE/PHD zinc finger;	RIMS1(2)	RIMS2(5)
		5	4	C2 domain (Calcium/lipid-binding domain, CaLB);	BAIAP3(2)	DOC2A(1)	RIMS4(1)	SYTL1(1)
		4	2	C2 domain (Calcium/lipid-binding domain, CaLB); FYVE/PHD zinc finger;	PCLO(1)	RPH3A(3)
		3	3	GTPase activation domain, GAP; C2 domain (Calcium/lipid-binding domain, CaLB); PH domain-like;	DAB2IP(1)	RASA3(1)	RASAL2(1)
		3	3	EF-hand; C2 domain (Calcium/lipid-binding domain, CaLB); PH domain-like; PLC-like phosphodiesterases;	PLCD3(1)	PLCH1(1)	PLCL2(1)
		3	1	EF-hand；C2 domain (Calcium/lipid-binding domain, CaLB); PLC-like phosphodiesterases;	PLCZ1(3)
		2	2	C2 domain (Calcium/lipid-binding domain, CaLB); FabD/lysophospholipase-like;	PLA2G4D(1)	PLA2G4F(1)
		1	1	Regulator of G-protein signaling, RGS; C2 domain (Calcium/lipid-binding domain, CaLB); PDZ domain-like; PH domain-like;	RGS3(1)
		1	1	EF-hand; C2 domain (Calcium/lipid-binding domain, CaLB);SH3-domain; PH domain-like; PLC-like phosphodiesterases; SH2 domain;	PLCG2(1)
11	Synaptotagmin family	11	6	Synaptotagmin family	SYT16(2)	SYT17(4)	SYT2(1)	SYT4(2)	SYT5(1)	SYT9(1)
5	Copine family	5	4	Copine family	CPNE3(1)	CPNE4(1)	CPNE7(1)	CPNE8(2)
4	Ferlin family	4	2	Ferlin family	DYSF(2)	OTOF(2)
4	Extended synaptotagmin family	4	2	Extended synaptotagmin family	ESYT1(3)	ESYT3(1)
3	Protein kinase superfamily, AGC Ser/Thr protein kinase family, PKC subfamily	3	2	Protein kinase superfamily, AGC Ser/Thr protein kinase family, PKC subfamily	PRKCG(1)	PRKCH(2)
3	MCTP family	3	2	MCTP family	MCTP1(2)	MCTP2(1)
2	Unc-13 family	2	2	Unc-13 family	UNC13A(1)	UNC13C(1)
1	PI3/PI4-kinase family	1	1	PI3/PI4-kinase family	PIK3C2A(1)

## Sheet: Ig_3
62	Immunoglobulin superfamily	10	8	Immunoglobulin;	FCER1A(1)	HEPACAM(1)	IGSF11(1)	L1CAM(3)	VCAM1(1)	VSIG10(1)	VSIG4(1)	VSIG8(1)
		6	3	Immunoglobulin; L domain-like;	IGSF10(4)	LRIT2(1)	MXRA5(1)
		6	2	Immunoglobulin; Fibronectin type III; Concanavalin A-like lectins/glucanases;	MDGA1(2)	MDGA2(4)
		5	3	Immunoglobulin; Fibronectin type III	BOC(1)	DSCAM(2)	DSCAML1(2)
		4	3	Immunoglobulin superfamily, SIGLEC (sialic acid binding Ig-like lectin) family	SIGLEC1(1)	SIGLEC12(2)	SIGLEC8(1)
		4	3	Immunoglobulin superfamily, DCC family	IGDCC3(1)	IGDCC4(2)	PRTG(1)
		4	2	Immunoglobulin superfamily, Turtle family	IGSF9(3)	IGSF9B(1)
		4	2	Immunoglobulin superfamily, ROBO family	ROBO1(3)	ROBO2(1)
		4	1	Immunoglobulin superfamily	KIRREL(4)
		3	2	Immunoglobulin superfamily, Contactin family	CNTN5(1)	CNTN6(2)
		3	1	Immunoglobulin superfamily, L1/neurofascin/NgCAM family	L1CAM(3)
		3	1	Immunoglobulin; vWA-like; GFP-like; Growth factor receptor domain; TSP-1 type 1 repeat;	HMCN1(3)
		3	1	Immunoglobulin; Concanavalin A-like lectins/glucanases; LDL receptor-like module;	HSPG2(3)
		1	1	Immunoglobulin superfamily, IgLON family	NEGR1(1)
		1	1	Immunoglobulin superfamily, FCGR1 family	FCGR1A(1)
		1	1	Immunoglobulin; TSP-1 type 1 repeat;	ADAMTSL1(1)
2	Protein kinase superfamily	1	1	Protein kinase superfamily, Tyr protein kinase family, Insulin receptor subfamily	PTK7(1)
		1	1	Protein kinase superfamily, Tyr protein kinase family, Fibroblast growth factor receptor subfamily	FGFR4(1)
1	Nectin family	1	1	Nectin family	CADM2(1)
1	Sidekick family	1	1	Sidekick family	SDK2(1)

[truncated: 12 more sheets: CUB, Homeobox, RRM_1, Y_phosphatase, ABC_tran, RhoGEF, SH2, VWA, RhoGAP, Laminin_G_2, Ig_2, CH]
